# Supplementary material for: Simple and effective serum-free medium for sustained expansion of bovine satellite cells for cell cultured meat
Source: Commun Biol. 2022 Jun 2;5:466. doi: 10.1038/s42003-022-03423-8 (PMC9163123; doi:10.1038/s42003-022-03423-8)
Supplement: Supplementary file 4 — Supplementary Data 1 [file 42003_2022_3423_MOESM4_ESM.zip]

Archive with 677 entries (584 files):
- Figure 3 (Passaging).xlsx
- Figure 5 (long term growth #1).xlsx
- Figure 6 (Differentiation).xlsx
- Figure 8 (long term growth #2).xlsx
- Figure S5 (Pax7 & MyoD Quantification).xlsx
- Figure S7 (Fusion Index).xlsx
- Figure S7 (Images)/
- Figure S7 (Images)/Raw image files/
- Figure S7 (Images)/Raw image files/10x BSC2 P2 Beefy-9 high FGF/
- Figure S7 (Images)/Raw image files/10x BSC2 P2 Beefy-9 high FGF/B01(2).lnk
- Figure S7 (Images)/Raw image files/10x BSC2 P2 Beefy-9 high FGF/B01(3).lnk
- Figure S7 (Images)/Raw image files/10x BSC2 P2 Beefy-9 high FGF/B01(4).lnk
- Figure S7 (Images)/Raw image files/10x BSC2 P2 Beefy-9 high FGF/B01(5).lnk
- Figure S7 (Images)/Raw image files/10x BSC2 P2 Beefy-9 high FGF/B01(6).lnk
- Figure S7 (Images)/Raw image files/10x BSC2 P2 Beefy-9 high FGF/B01(7).lnk
- Figure S7 (Images)/Raw image files/10x BSC2 P2 Beefy-9 high FGF/B01(8).lnk
- Figure S7 (Images)/Raw image files/10x BSC2 P2 Beefy-9 high FGF/B01.lnk
- Figure S7 (Images)/Raw image files/10x BSC2 P2 Beefy-9 high FGF/XY01/
- Figure S7 (Images)/Raw image files/10x BSC2 P2 Beefy-9 high FGF/XY01/image_XY01_CH1.tif
- Figure S7 (Images)/Raw image files/10x BSC2 P2 Beefy-9 high FGF/XY01/image_XY01_CH2.tif
- Figure S7 (Images)/Raw image files/10x BSC2 P2 Beefy-9 high FGF/XY01/image_XY01_CH3.tif
- Figure S7 (Images)/Raw image files/10x BSC2 P2 Beefy-9 high FGF/XY01/image_XY01_Overlay.tif
- Figure S7 (Images)/Raw image files/10x BSC2 P2 Beefy-9 high FGF/XY01/_B01
- Figure S7 (Images)/Raw image files/10x BSC2 P2 Beefy-9 high FGF/XY02/
- Figure S7 (Images)/Raw image files/10x BSC2 P2 Beefy-9 high FGF/XY02/image_XY02_CH1.tif
- Figure S7 (Images)/Raw image files/10x BSC2 P2 Beefy-9 high FGF/XY02/image_XY02_CH2.tif
- Figure S7 (Images)/Raw image files/10x BSC2 P2 Beefy-9 high FGF/XY02/image_XY02_CH3.tif
- Figure S7 (Images)/Raw image files/10x BSC2 P2 Beefy-9 high FGF/XY02/image_XY02_Overlay.tif
- Figure S7 (Images)/Raw image files/10x BSC2 P2 Beefy-9 high FGF/XY02/_B01
- Figure S7 (Images)/Raw image files/10x BSC2 P2 Beefy-9 high FGF/XY03/
- Figure S7 (Images)/Raw image files/10x BSC2 P2 Beefy-9 high FGF/XY03/image_XY03_CH1.tif
- Figure S7 (Images)/Raw image files/10x BSC2 P2 Beefy-9 high FGF/XY03/image_XY03_CH2.tif
- Figure S7 (Images)/Raw image files/10x BSC2 P2 Beefy-9 high FGF/XY03/image_XY03_CH3.tif
- Figure S7 (Images)/Raw image files/10x BSC2 P2 Beefy-9 high FGF/XY03/image_XY03_Overlay.tif
- Figure S7 (Images)/Raw image files/10x BSC2 P2 Beefy-9 high FGF/XY03/_B01
- Figure S7 (Images)/Raw image files/10x BSC2 P2 Beefy-9 high FGF/XY04/
- Figure S7 (Images)/Raw image files/10x BSC2 P2 Beefy-9 high FGF/XY04/image_XY04_CH1.tif
- Figure S7 (Images)/Raw image files/10x BSC2 P2 Beefy-9 high FGF/XY04/image_XY04_CH2.tif
- Figure S7 (Images)/Raw image files/10x BSC2 P2 Beefy-9 high FGF/XY04/image_XY04_CH3.tif
- Figure S7 (Images)/Raw image files/10x BSC2 P2 Beefy-9 high FGF/XY04/image_XY04_Overlay.tif
- Figure S7 (Images)/Raw image files/10x BSC2 P2 Beefy-9 high FGF/XY04/_B01
- Figure S7 (Images)/Raw image files/10x BSC2 P2 Beefy-9 high FGF/XY05/
- Figure S7 (Images)/Raw image files/10x BSC2 P2 Beefy-9 high FGF/XY05/image_XY05_CH1.tif
- Figure S7 (Images)/Raw image files/10x BSC2 P2 Beefy-9 high FGF/XY05/image_XY05_CH2.tif
- Figure S7 (Images)/Raw image files/10x BSC2 P2 Beefy-9 high FGF/XY05/image_XY05_CH3.tif
- Figure S7 (Images)/Raw image files/10x BSC2 P2 Beefy-9 high FGF/XY05/image_XY05_Overlay.tif
- Figure S7 (Images)/Raw image files/10x BSC2 P2 Beefy-9 high FGF/XY05/_B01
- Figure S7 (Images)/Raw image files/10x BSC2 P2 Beefy-9 high FGF/XY06/
- Figure S7 (Images)/Raw image files/10x BSC2 P2 Beefy-9 high FGF/XY06/image_XY06_CH1.tif
- Figure S7 (Images)/Raw image files/10x BSC2 P2 Beefy-9 high FGF/XY06/image_XY06_CH2.tif
- Figure S7 (Images)/Raw image files/10x BSC2 P2 Beefy-9 high FGF/XY06/image_XY06_CH3.tif
- Figure S7 (Images)/Raw image files/10x BSC2 P2 Beefy-9 high FGF/XY06/image_XY06_Overlay.tif
- Figure S7 (Images)/Raw image files/10x BSC2 P2 Beefy-9 high FGF/XY06/_B01
- Figure S7 (Images)/Raw image files/10x BSC2 P2 Beefy-9 high FGF/XY07/
- Figure S7 (Images)/Raw image files/10x BSC2 P2 Beefy-9 high FGF/XY07/image_XY07_CH1.tif
- Figure S7 (Images)/Raw image files/10x BSC2 P2 Beefy-9 high FGF/XY07/image_XY07_CH2.tif
- Figure S7 (Images)/Raw image files/10x BSC2 P2 Beefy-9 high FGF/XY07/image_XY07_CH3.tif
- Figure S7 (Images)/Raw image files/10x BSC2 P2 Beefy-9 high FGF/XY07/image_XY07_Overlay.tif
- Figure S7 (Images)/Raw image files/10x BSC2 P2 Beefy-9 high FGF/XY07/_B01
- Figure S7 (Images)/Raw image files/10x BSC2 P2 Beefy-9 high FGF/XY08/
- Figure S7 (Images)/Raw image files/10x BSC2 P2 Beefy-9 high FGF/XY08/image_XY08_CH1.tif
- Figure S7 (Images)/Raw image files/10x BSC2 P2 Beefy-9 high FGF/XY08/image_XY08_CH2.tif
- Figure S7 (Images)/Raw image files/10x BSC2 P2 Beefy-9 high FGF/XY08/image_XY08_CH3.tif
- Figure S7 (Images)/Raw image files/10x BSC2 P2 Beefy-9 high FGF/XY08/image_XY08_Overlay.tif
- Figure S7 (Images)/Raw image files/10x BSC2 P2 Beefy-9 high FGF/XY08/_B01
- Figure S7 (Images)/Raw image files/10x BSC2 P2 Beefy-9 low FGF/
- Figure S7 (Images)/Raw image files/10x BSC2 P2 Beefy-9 low FGF/B01(2).lnk
- Figure S7 (Images)/Raw image files/10x BSC2 P2 Beefy-9 low FGF/B01(3).lnk
- Figure S7 (Images)/Raw image files/10x BSC2 P2 Beefy-9 low FGF/B01(4).lnk
- Figure S7 (Images)/Raw image files/10x BSC2 P2 Beefy-9 low FGF/B01(5).lnk
- Figure S7 (Images)/Raw image files/10x BSC2 P2 Beefy-9 low FGF/B01(6).lnk
- Figure S7 (Images)/Raw image files/10x BSC2 P2 Beefy-9 low FGF/B01(7).lnk
- Figure S7 (Images)/Raw image files/10x BSC2 P2 Beefy-9 low FGF/B01(8).lnk
- Figure S7 (Images)/Raw image files/10x BSC2 P2 Beefy-9 low FGF/B01.lnk
- Figure S7 (Images)/Raw image files/10x BSC2 P2 Beefy-9 low FGF/XY01/
- Figure S7 (Images)/Raw image files/10x BSC2 P2 Beefy-9 low FGF/XY01/image_XY01_CH1.tif
- Figure S7 (Images)/Raw image files/10x BSC2 P2 Beefy-9 low FGF/XY01/image_XY01_CH2.tif
- Figure S7 (Images)/Raw image files/10x BSC2 P2 Beefy-9 low FGF/XY01/image_XY01_CH3.tif
- Figure S7 (Images)/Raw image files/10x BSC2 P2 Beefy-9 low FGF/XY01/image_XY01_Overlay.tif
- Figure S7 (Images)/Raw image files/10x BSC2 P2 Beefy-9 low FGF/XY01/_B01
- Figure S7 (Images)/Raw image files/10x BSC2 P2 Beefy-9 low FGF/XY02/
- Figure S7 (Images)/Raw image files/10x BSC2 P2 Beefy-9 low FGF/XY02/image_XY02_CH1.tif
- Figure S7 (Images)/Raw image files/10x BSC2 P2 Beefy-9 low FGF/XY02/image_XY02_CH2.tif
- Figure S7 (Images)/Raw image files/10x BSC2 P2 Beefy-9 low FGF/XY02/image_XY02_CH3.tif
- Figure S7 (Images)/Raw image files/10x BSC2 P2 Beefy-9 low FGF/XY02/image_XY02_Overlay.tif
- Figure S7 (Images)/Raw image files/10x BSC2 P2 Beefy-9 low FGF/XY02/_B01
- Figure S7 (Images)/Raw image files/10x BSC2 P2 Beefy-9 low FGF/XY03/
- Figure S7 (Images)/Raw image files/10x BSC2 P2 Beefy-9 low FGF/XY03/image_XY03_CH1.tif
- Figure S7 (Images)/Raw image files/10x BSC2 P2 Beefy-9 low FGF/XY03/image_XY03_CH2.tif
- Figure S7 (Images)/Raw image files/10x BSC2 P2 Beefy-9 low FGF/XY03/image_XY03_CH3.tif
- Figure S7 (Images)/Raw image files/10x BSC2 P2 Beefy-9 low FGF/XY03/image_XY03_Overlay.tif
- Figure S7 (Images)/Raw image files/10x BSC2 P2 Beefy-9 low FGF/XY03/_B01
- Figure S7 (Images)/Raw image files/10x BSC2 P2 Beefy-9 low FGF/XY04/
- Figure S7 (Images)/Raw image files/10x BSC2 P2 Beefy-9 low FGF/XY04/image_XY04_CH1.tif
- Figure S7 (Images)/Raw image files/10x BSC2 P2 Beefy-9 low FGF/XY04/image_XY04_CH2.tif
- Figure S7 (Images)/Raw image files/10x BSC2 P2 Beefy-9 low FGF/XY04/image_XY04_CH3.tif
- Figure S7 (Images)/Raw image files/10x BSC2 P2 Beefy-9 low FGF/XY04/image_XY04_Overlay.tif
- Figure S7 (Images)/Raw image files/10x BSC2 P2 Beefy-9 low FGF/XY04/_B01
- Figure S7 (Images)/Raw image files/10x BSC2 P2 Beefy-9 low FGF/XY05/
- Figure S7 (Images)/Raw image files/10x BSC2 P2 Beefy-9 low FGF/XY05/image_XY05_CH1.tif
- Figure S7 (Images)/Raw image files/10x BSC2 P2 Beefy-9 low FGF/XY05/image_XY05_CH2.tif
- Figure S7 (Images)/Raw image files/10x BSC2 P2 Beefy-9 low FGF/XY05/image_XY05_CH3.tif
- Figure S7 (Images)/Raw image files/10x BSC2 P2 Beefy-9 low FGF/XY05/image_XY05_Overlay.tif
- Figure S7 (Images)/Raw image files/10x BSC2 P2 Beefy-9 low FGF/XY05/_B01
- Figure S7 (Images)/Raw image files/10x BSC2 P2 Beefy-9 low FGF/XY06/
- Figure S7 (Images)/Raw image files/10x BSC2 P2 Beefy-9 low FGF/XY06/image_XY06_CH1.tif
- Figure S7 (Images)/Raw image files/10x BSC2 P2 Beefy-9 low FGF/XY06/image_XY06_CH2.tif
- Figure S7 (Images)/Raw image files/10x BSC2 P2 Beefy-9 low FGF/XY06/image_XY06_CH3.tif
- Figure S7 (Images)/Raw image files/10x BSC2 P2 Beefy-9 low FGF/XY06/image_XY06_Overlay.tif
- Figure S7 (Images)/Raw image files/10x BSC2 P2 Beefy-9 low FGF/XY06/_B01
- Figure S7 (Images)/Raw image files/10x BSC2 P2 Beefy-9 low FGF/XY07/
- Figure S7 (Images)/Raw image files/10x BSC2 P2 Beefy-9 low FGF/XY07/image_XY07_CH1.tif
- Figure S7 (Images)/Raw image files/10x BSC2 P2 Beefy-9 low FGF/XY07/image_XY07_CH2.tif
- Figure S7 (Images)/Raw image files/10x BSC2 P2 Beefy-9 low FGF/XY07/image_XY07_CH3.tif
- Figure S7 (Images)/Raw image files/10x BSC2 P2 Beefy-9 low FGF/XY07/image_XY07_Overlay.tif
- Figure S7 (Images)/Raw image files/10x BSC2 P2 Beefy-9 low FGF/XY07/_B01
- Figure S7 (Images)/Raw image files/10x BSC2 P2 Beefy-9 low FGF/XY08/
- Figure S7 (Images)/Raw image files/10x BSC2 P2 Beefy-9 low FGF/XY08/image_XY08_CH1.tif
- Figure S7 (Images)/Raw image files/10x BSC2 P2 Beefy-9 low FGF/XY08/image_XY08_CH2.tif
- Figure S7 (Images)/Raw image files/10x BSC2 P2 Beefy-9 low FGF/XY08/image_XY08_CH3.tif
- Figure S7 (Images)/Raw image files/10x BSC2 P2 Beefy-9 low FGF/XY08/image_XY08_Overlay.tif
- Figure S7 (Images)/Raw image files/10x BSC2 P2 Beefy-9 low FGF/XY08/_B01
- Figure S7 (Images)/Raw image files/10x BSC2 P2 BSC-GM/
- Figure S7 (Images)/Raw image files/10x BSC2 P2 BSC-GM/B01(2).lnk
- Figure S7 (Images)/Raw image files/10x BSC2 P2 BSC-GM/B01(3).lnk
- Figure S7 (Images)/Raw image files/10x BSC2 P2 BSC-GM/B01(4).lnk
- Figure S7 (Images)/Raw image files/10x BSC2 P2 BSC-GM/B01(5).lnk
- Figure S7 (Images)/Raw image files/10x BSC2 P2 BSC-GM/B01(6).lnk
- Figure S7 (Images)/Raw image files/10x BSC2 P2 BSC-GM/B01(7).lnk
- Figure S7 (Images)/Raw image files/10x BSC2 P2 BSC-GM/B01(8).lnk
- Figure S7 (Images)/Raw image files/10x BSC2 P2 BSC-GM/B01.lnk
- Figure S7 (Images)/Raw image files/10x BSC2 P2 BSC-GM/XY01/
- Figure S7 (Images)/Raw image files/10x BSC2 P2 BSC-GM/XY01/image_XY01_CH1.tif
- Figure S7 (Images)/Raw image files/10x BSC2 P2 BSC-GM/XY01/image_XY01_CH2.tif
- Figure S7 (Images)/Raw image files/10x BSC2 P2 BSC-GM/XY01/image_XY01_CH3.tif
- Figure S7 (Images)/Raw image files/10x BSC2 P2 BSC-GM/XY01/image_XY01_Overlay.tif
- Figure S7 (Images)/Raw image files/10x BSC2 P2 BSC-GM/XY01/_B01
- Figure S7 (Images)/Raw image files/10x BSC2 P2 BSC-GM/XY02/
- Figure S7 (Images)/Raw image files/10x BSC2 P2 BSC-GM/XY02/image_XY02_CH1.tif
- Figure S7 (Images)/Raw image files/10x BSC2 P2 BSC-GM/XY02/image_XY02_CH2.tif
- Figure S7 (Images)/Raw image files/10x BSC2 P2 BSC-GM/XY02/image_XY02_CH3.tif
- Figure S7 (Images)/Raw image files/10x BSC2 P2 BSC-GM/XY02/image_XY02_Overlay.tif
- Figure S7 (Images)/Raw image files/10x BSC2 P2 BSC-GM/XY02/_B01
- Figure S7 (Images)/Raw image files/10x BSC2 P2 BSC-GM/XY03/
- Figure S7 (Images)/Raw image files/10x BSC2 P2 BSC-GM/XY03/image_XY03_CH1.tif
- Figure S7 (Images)/Raw image files/10x BSC2 P2 BSC-GM/XY03/image_XY03_CH2.tif
- Figure S7 (Images)/Raw image files/10x BSC2 P2 BSC-GM/XY03/image_XY03_CH3.tif
- Figure S7 (Images)/Raw image files/10x BSC2 P2 BSC-GM/XY03/image_XY03_Overlay.tif
- Figure S7 (Images)/Raw image files/10x BSC2 P2 BSC-GM/XY03/_B01
- Figure S7 (Images)/Raw image files/10x BSC2 P2 BSC-GM/XY04/
- Figure S7 (Images)/Raw image files/10x BSC2 P2 BSC-GM/XY04/image_XY04_CH1.tif
- Figure S7 (Images)/Raw image files/10x BSC2 P2 BSC-GM/XY04/image_XY04_CH2.tif
- Figure S7 (Images)/Raw image files/10x BSC2 P2 BSC-GM/XY04/image_XY04_CH3.tif
- Figure S7 (Images)/Raw image files/10x BSC2 P2 BSC-GM/XY04/image_XY04_Overlay.tif
- Figure S7 (Images)/Raw image files/10x BSC2 P2 BSC-GM/XY04/_B01
- Figure S7 (Images)/Raw image files/10x BSC2 P2 BSC-GM/XY05/
- Figure S7 (Images)/Raw image files/10x BSC2 P2 BSC-GM/XY05/image_XY05_CH1.tif
- Figure S7 (Images)/Raw image files/10x BSC2 P2 BSC-GM/XY05/image_XY05_CH2.tif
- Figure S7 (Images)/Raw image files/10x BSC2 P2 BSC-GM/XY05/image_XY05_CH3.tif
- Figure S7 (Images)/Raw image files/10x BSC2 P2 BSC-GM/XY05/image_XY05_Overlay.tif
- Figure S7 (Images)/Raw image files/10x BSC2 P2 BSC-GM/XY05/_B01
- Figure S7 (Images)/Raw image files/10x BSC2 P2 BSC-GM/XY06/
- Figure S7 (Images)/Raw image files/10x BSC2 P2 BSC-GM/XY06/image_XY06_CH1.tif
- Figure S7 (Images)/Raw image files/10x BSC2 P2 BSC-GM/XY06/image_XY06_CH2.tif
- Figure S7 (Images)/Raw image files/10x BSC2 P2 BSC-GM/XY06/image_XY06_CH3.tif
- Figure S7 (Images)/Raw image files/10x BSC2 P2 BSC-GM/XY06/image_XY06_Overlay.tif
- Figure S7 (Images)/Raw image files/10x BSC2 P2 BSC-GM/XY06/_B01
- Figure S7 (Images)/Raw image files/10x BSC2 P2 BSC-GM/XY07/
- Figure S7 (Images)/Raw image files/10x BSC2 P2 BSC-GM/XY07/image_XY07_CH1.tif
- Figure S7 (Images)/Raw image files/10x BSC2 P2 BSC-GM/XY07/image_XY07_CH2.tif
- Figure S7 (Images)/Raw image files/10x BSC2 P2 BSC-GM/XY07/image_XY07_CH3.tif
- Figure S7 (Images)/Raw image files/10x BSC2 P2 BSC-GM/XY07/image_XY07_Overlay.tif
- Figure S7 (Images)/Raw image files/10x BSC2 P2 BSC-GM/XY07/_B01
- Figure S7 (Images)/Raw image files/10x BSC2 P2 BSC-GM/XY08/
- Figure S7 (Images)/Raw image files/10x BSC2 P2 BSC-GM/XY08/image_XY08_CH1.tif
- Figure S7 (Images)/Raw image files/10x BSC2 P2 BSC-GM/XY08/image_XY08_CH2.tif
- Figure S7 (Images)/Raw image files/10x BSC2 P2 BSC-GM/XY08/image_XY08_CH3.tif
- Figure S7 (Images)/Raw image files/10x BSC2 P2 BSC-GM/XY08/image_XY08_Overlay.tif
- Figure S7 (Images)/Raw image files/10x BSC2 P2 BSC-GM/XY08/_B01
- Figure S7 (Images)/Raw image files/10x BSC2 P4 Beefy-9 high FGF/
- Figure S7 (Images)/Raw image files/10x BSC2 P4 Beefy-9 high FGF/B01(2).lnk
- Figure S7 (Images)/Raw image files/10x BSC2 P4 Beefy-9 high FGF/B01(3).lnk
- Figure S7 (Images)/Raw image files/10x BSC2 P4 Beefy-9 high FGF/B01(4).lnk
- Figure S7 (Images)/Raw image files/10x BSC2 P4 Beefy-9 high FGF/B01(5).lnk
- Figure S7 (Images)/Raw image files/10x BSC2 P4 Beefy-9 high FGF/B01(6).lnk
- Figure S7 (Images)/Raw image files/10x BSC2 P4 Beefy-9 high FGF/B01(7).lnk
- Figure S7 (Images)/Raw image files/10x BSC2 P4 Beefy-9 high FGF/B01(8).lnk
- Figure S7 (Images)/Raw image files/10x BSC2 P4 Beefy-9 high FGF/B01.lnk
- Figure S7 (Images)/Raw image files/10x BSC2 P4 Beefy-9 high FGF/XY01/
- Figure S7 (Images)/Raw image files/10x BSC2 P4 Beefy-9 high FGF/XY01/image_XY01_CH1.tif
- Figure S7 (Images)/Raw image files/10x BSC2 P4 Beefy-9 high FGF/XY01/image_XY01_CH2.tif
- Figure S7 (Images)/Raw image files/10x BSC2 P4 Beefy-9 high FGF/XY01/image_XY01_CH3.tif
- Figure S7 (Images)/Raw image files/10x BSC2 P4 Beefy-9 high FGF/XY01/image_XY01_Overlay.tif
- Figure S7 (Images)/Raw image files/10x BSC2 P4 Beefy-9 high FGF/XY01/_B01
- Figure S7 (Images)/Raw image files/10x BSC2 P4 Beefy-9 high FGF/XY02/
- Figure S7 (Images)/Raw image files/10x BSC2 P4 Beefy-9 high FGF/XY02/image_XY02_CH1.tif
- Figure S7 (Images)/Raw image files/10x BSC2 P4 Beefy-9 high FGF/XY02/image_XY02_CH2.tif
- Figure S7 (Images)/Raw image files/10x BSC2 P4 Beefy-9 high FGF/XY02/image_XY02_CH3.tif
- Figure S7 (Images)/Raw image files/10x BSC2 P4 Beefy-9 high FGF/XY02/image_XY02_Overlay.tif
- Figure S7 (Images)/Raw image files/10x BSC2 P4 Beefy-9 high FGF/XY02/_B01
- Figure S7 (Images)/Raw image files/10x BSC2 P4 Beefy-9 high FGF/XY03/
- Figure S7 (Images)/Raw image files/10x BSC2 P4 Beefy-9 high FGF/XY03/image_XY03_CH1.tif
- Figure S7 (Images)/Raw image files/10x BSC2 P4 Beefy-9 high FGF/XY03/image_XY03_CH2.tif
- Figure S7 (Images)/Raw image files/10x BSC2 P4 Beefy-9 high FGF/XY03/image_XY03_CH3.tif
- Figure S7 (Images)/Raw image files/10x BSC2 P4 Beefy-9 high FGF/XY03/image_XY03_Overlay.tif
- Figure S7 (Images)/Raw image files/10x BSC2 P4 Beefy-9 high FGF/XY03/_B01
- Figure S7 (Images)/Raw image files/10x BSC2 P4 Beefy-9 high FGF/XY04/
- Figure S7 (Images)/Raw image files/10x BSC2 P4 Beefy-9 high FGF/XY04/image_XY04_CH1.tif
- Figure S7 (Images)/Raw image files/10x BSC2 P4 Beefy-9 high FGF/XY04/image_XY04_CH2.tif
- Figure S7 (Images)/Raw image files/10x BSC2 P4 Beefy-9 high FGF/XY04/image_XY04_CH3.tif
- Figure S7 (Images)/Raw image files/10x BSC2 P4 Beefy-9 high FGF/XY04/image_XY04_Overlay.tif
- Figure S7 (Images)/Raw image files/10x BSC2 P4 Beefy-9 high FGF/XY04/_B01
- Figure S7 (Images)/Raw image files/10x BSC2 P4 Beefy-9 high FGF/XY05/
- Figure S7 (Images)/Raw image files/10x BSC2 P4 Beefy-9 high FGF/XY05/image_XY05_CH1.tif
- Figure S7 (Images)/Raw image files/10x BSC2 P4 Beefy-9 high FGF/XY05/image_XY05_CH2.tif
- Figure S7 (Images)/Raw image files/10x BSC2 P4 Beefy-9 high FGF/XY05/image_XY05_CH3.tif
- Figure S7 (Images)/Raw image files/10x BSC2 P4 Beefy-9 high FGF/XY05/image_XY05_Overlay.tif
- Figure S7 (Images)/Raw image files/10x BSC2 P4 Beefy-9 high FGF/XY05/_B01
- Figure S7 (Images)/Raw image files/10x BSC2 P4 Beefy-9 high FGF/XY06/
- Figure S7 (Images)/Raw image files/10x BSC2 P4 Beefy-9 high FGF/XY06/image_XY06_CH1.tif
- Figure S7 (Images)/Raw image files/10x BSC2 P4 Beefy-9 high FGF/XY06/image_XY06_CH2.tif
- Figure S7 (Images)/Raw image files/10x BSC2 P4 Beefy-9 high FGF/XY06/image_XY06_CH3.tif
- Figure S7 (Images)/Raw image files/10x BSC2 P4 Beefy-9 high FGF/XY06/image_XY06_Overlay.tif
- Figure S7 (Images)/Raw image files/10x BSC2 P4 Beefy-9 high FGF/XY06/_B01
- Figure S7 (Images)/Raw image files/10x BSC2 P4 Beefy-9 high FGF/XY07/
- Figure S7 (Images)/Raw image files/10x BSC2 P4 Beefy-9 high FGF/XY07/image_XY07_CH1.tif
- Figure S7 (Images)/Raw image files/10x BSC2 P4 Beefy-9 high FGF/XY07/image_XY07_CH2.tif
- Figure S7 (Images)/Raw image files/10x BSC2 P4 Beefy-9 high FGF/XY07/image_XY07_CH3.tif
- Figure S7 (Images)/Raw image files/10x BSC2 P4 Beefy-9 high FGF/XY07/image_XY07_Overlay.tif
- Figure S7 (Images)/Raw image files/10x BSC2 P4 Beefy-9 high FGF/XY07/_B01
- Figure S7 (Images)/Raw image files/10x BSC2 P4 Beefy-9 high FGF/XY08/
- Figure S7 (Images)/Raw image files/10x BSC2 P4 Beefy-9 high FGF/XY08/image_XY08_CH1.tif
- Figure S7 (Images)/Raw image files/10x BSC2 P4 Beefy-9 high FGF/XY08/image_XY08_CH2.tif
- Figure S7 (Images)/Raw image files/10x BSC2 P4 Beefy-9 high FGF/XY08/image_XY08_CH3.tif
- Figure S7 (Images)/Raw image files/10x BSC2 P4 Beefy-9 high FGF/XY08/image_XY08_Overlay.tif
- Figure S7 (Images)/Raw image files/10x BSC2 P4 Beefy-9 high FGF/XY08/_B01
- Figure S7 (Images)/Raw image files/10x BSC2 P4 Beefy-9 low FGF/
- Figure S7 (Images)/Raw image files/10x BSC2 P4 Beefy-9 low FGF/B01(2).lnk
- Figure S7 (Images)/Raw image files/10x BSC2 P4 Beefy-9 low FGF/B01(3).lnk
- Figure S7 (Images)/Raw image files/10x BSC2 P4 Beefy-9 low FGF/B01(4).lnk
- Figure S7 (Images)/Raw image files/10x BSC2 P4 Beefy-9 low FGF/B01(5).lnk
- Figure S7 (Images)/Raw image files/10x BSC2 P4 Beefy-9 low FGF/B01(6).lnk
- Figure S7 (Images)/Raw image files/10x BSC2 P4 Beefy-9 low FGF/B01(7).lnk
- Figure S7 (Images)/Raw image files/10x BSC2 P4 Beefy-9 low FGF/B01(8).lnk
- Figure S7 (Images)/Raw image files/10x BSC2 P4 Beefy-9 low FGF/B01.lnk
- Figure S7 (Images)/Raw image files/10x BSC2 P4 Beefy-9 low FGF/XY01/
- Figure S7 (Images)/Raw image files/10x BSC2 P4 Beefy-9 low FGF/XY01/image_XY01_CH1.tif
- Figure S7 (Images)/Raw image files/10x BSC2 P4 Beefy-9 low FGF/XY01/image_XY01_CH2.tif
- Figure S7 (Images)/Raw image files/10x BSC2 P4 Beefy-9 low FGF/XY01/image_XY01_CH3.tif
- Figure S7 (Images)/Raw image files/10x BSC2 P4 Beefy-9 low FGF/XY01/image_XY01_Overlay.tif
- Figure S7 (Images)/Raw image files/10x BSC2 P4 Beefy-9 low FGF/XY01/_B01
- Figure S7 (Images)/Raw image files/10x BSC2 P4 Beefy-9 low FGF/XY02/
- Figure S7 (Images)/Raw image files/10x BSC2 P4 Beefy-9 low FGF/XY02/image_XY02_CH1.tif
- Figure S7 (Images)/Raw image files/10x BSC2 P4 Beefy-9 low FGF/XY02/image_XY02_CH2.tif
- Figure S7 (Images)/Raw image files/10x BSC2 P4 Beefy-9 low FGF/XY02/image_XY02_CH3.tif
- Figure S7 (Images)/Raw image files/10x BSC2 P4 Beefy-9 low FGF/XY02/image_XY02_Overlay.tif
- Figure S7 (Images)/Raw image files/10x BSC2 P4 Beefy-9 low FGF/XY02/_B01
- Figure S7 (Images)/Raw image files/10x BSC2 P4 Beefy-9 low FGF/XY03/
- Figure S7 (Images)/Raw image files/10x BSC2 P4 Beefy-9 low FGF/XY03/image_XY03_CH1.tif
- Figure S7 (Images)/Raw image files/10x BSC2 P4 Beefy-9 low FGF/XY03/image_XY03_CH2.tif
- Figure S7 (Images)/Raw image files/10x BSC2 P4 Beefy-9 low FGF/XY03/image_XY03_CH3.tif
- Figure S7 (Images)/Raw image files/10x BSC2 P4 Beefy-9 low FGF/XY03/image_XY03_Overlay.tif
- Figure S7 (Images)/Raw image files/10x BSC2 P4 Beefy-9 low FGF/XY03/_B01
- Figure S7 (Images)/Raw image files/10x BSC2 P4 Beefy-9 low FGF/XY04/
- Figure S7 (Images)/Raw image files/10x BSC2 P4 Beefy-9 low FGF/XY04/image_XY04_CH1.tif
- Figure S7 (Images)/Raw image files/10x BSC2 P4 Beefy-9 low FGF/XY04/image_XY04_CH2.tif
- Figure S7 (Images)/Raw image files/10x BSC2 P4 Beefy-9 low FGF/XY04/image_XY04_CH3.tif
- Figure S7 (Images)/Raw image files/10x BSC2 P4 Beefy-9 low FGF/XY04/image_XY04_Overlay.tif
- Figure S7 (Images)/Raw image files/10x BSC2 P4 Beefy-9 low FGF/XY04/_B01
- Figure S7 (Images)/Raw image files/10x BSC2 P4 Beefy-9 low FGF/XY05/
- Figure S7 (Images)/Raw image files/10x BSC2 P4 Beefy-9 low FGF/XY05/image_XY05_CH1.tif
- Figure S7 (Images)/Raw image files/10x BSC2 P4 Beefy-9 low FGF/XY05/image_XY05_CH2.tif
- Figure S7 (Images)/Raw image files/10x BSC2 P4 Beefy-9 low FGF/XY05/image_XY05_CH3.tif
- Figure S7 (Images)/Raw image files/10x BSC2 P4 Beefy-9 low FGF/XY05/image_XY05_Overlay.tif
- Figure S7 (Images)/Raw image files/10x BSC2 P4 Beefy-9 low FGF/XY05/_B01
- Figure S7 (Images)/Raw image files/10x BSC2 P4 Beefy-9 low FGF/XY06/
- Figure S7 (Images)/Raw image files/10x BSC2 P4 Beefy-9 low FGF/XY06/image_XY06_CH1.tif
- Figure S7 (Images)/Raw image files/10x BSC2 P4 Beefy-9 low FGF/XY06/image_XY06_CH2.tif
- Figure S7 (Images)/Raw image files/10x BSC2 P4 Beefy-9 low FGF/XY06/image_XY06_CH3.tif
- Figure S7 (Images)/Raw image files/10x BSC2 P4 Beefy-9 low FGF/XY06/image_XY06_Overlay.tif
- Figure S7 (Images)/Raw image files/10x BSC2 P4 Beefy-9 low FGF/XY06/_B01
- Figure S7 (Images)/Raw image files/10x BSC2 P4 Beefy-9 low FGF/XY07/
- Figure S7 (Images)/Raw image files/10x BSC2 P4 Beefy-9 low FGF/XY07/image_XY07_CH1.tif
- Figure S7 (Images)/Raw image files/10x BSC2 P4 Beefy-9 low FGF/XY07/image_XY07_CH2.tif
- Figure S7 (Images)/Raw image files/10x BSC2 P4 Beefy-9 low FGF/XY07/image_XY07_CH3.tif
- Figure S7 (Images)/Raw image files/10x BSC2 P4 Beefy-9 low FGF/XY07/image_XY07_Overlay.tif
- Figure S7 (Images)/Raw image files/10x BSC2 P4 Beefy-9 low FGF/XY07/_B01
- Figure S7 (Images)/Raw image files/10x BSC2 P4 Beefy-9 low FGF/XY08/
- Figure S7 (Images)/Raw image files/10x BSC2 P4 Beefy-9 low FGF/XY08/image_XY08_CH1.tif
- Figure S7 (Images)/Raw image files/10x BSC2 P4 Beefy-9 low FGF/XY08/image_XY08_CH2.tif
- Figure S7 (Images)/Raw image files/10x BSC2 P4 Beefy-9 low FGF/XY08/image_XY08_CH3.tif
- Figure S7 (Images)/Raw image files/10x BSC2 P4 Beefy-9 low FGF/XY08/image_XY08_Overlay.tif
- Figure S7 (Images)/Raw image files/10x BSC2 P4 Beefy-9 low FGF/XY08/_B01
- Figure S7 (Images)/Raw image files/10x BSC2 P4 BSC-GM/
- Figure S7 (Images)/Raw image files/10x BSC2 P4 BSC-GM/B01(2).lnk
- Figure S7 (Images)/Raw image files/10x BSC2 P4 BSC-GM/B01(3).lnk
- Figure S7 (Images)/Raw image files/10x BSC2 P4 BSC-GM/B01(4).lnk
- Figure S7 (Images)/Raw image files/10x BSC2 P4 BSC-GM/B01(5).lnk
- Figure S7 (Images)/Raw image files/10x BSC2 P4 BSC-GM/B01(6).lnk
- Figure S7 (Images)/Raw image files/10x BSC2 P4 BSC-GM/B01(7).lnk
[truncated: 377 more entries]
