# Supplementary material for: Simple and effective serum-free medium for sustained expansion of bovine satellite cells for cell cultured meat
Source: Commun Biol. 2022 Jun 2;5:466. doi: 10.1038/s42003-022-03423-8 (PMC9163123; doi:10.1038/s42003-022-03423-8)
Supplement: Supplementary file 4 — Supplementary Data 1 [file 42003_2022_3423_MOESM4_ESM.zip › Figure 3 (Passaging).xlsx]

## Sheet: Figure 3 (Passaging)
	Conditions	Vtn 0.5	Vtn 0.5	Vtn 0.5	Vtn 0.5	Vtn 0.5	Vtn 0.5	Vtn 0.5 +PDL	Vtn 0.5 +PDL	Vtn 0.5 +PDL	Vtn 0.5 +PDL	Vtn 0.5 +PDL	Vtn 0.5 +PDL
		Vtn 1.5	Vtn 1.5	Vtn 1.5	Vtn 1.5	Vtn 1.5	Vtn 1.5	Vtn 1.5 +PDL	Vtn 1.5 +PDL	Vtn 1.5 +PDL	Vtn 1.5 +PDL	Vtn 1.5 +PDL	Vtn 1.5 +PDL
		Lmn 0.5	Lmn 0.5	Lmn 0.5	Lmn 0.5	Lmn 0.5	Lmn 0.5	Lmn 0.5 +PDL	Lmn 0.5 +PDL	Lmn 0.5 +PDL	Lmn 0.5 +PDL	Lmn 0.5 +PDL	Lmn 0.5 +PDL
		Lmn 1.5	Lmn 1.5	Lmn 1.5	Lmn 1.5	Lmn 1.5	Lmn 1.5	Lmn 1.5 +PDL	Lmn 1.5 +PDL	Lmn 1.5 +PDL	Lmn 1.5 +PDL	Lmn 1.5 +PDL	Lmn 1.5 +PDL
		Vtn 0.5 + Lmn 0.5	Vtn 0.5 + Lmn 0.5	Vtn 0.5 + Lmn 0.5	Vtn 0.5 + Lmn 0.5	Vtn 0.5 + Lmn 0.5	Vtn 0.5 + Lmn 0.5	Vtn 0.5 + Lmn 0.5 + PDL	Vtn 0.5 + Lmn 0.5 + PDL	Vtn 0.5 + Lmn 0.5 + PDL	Vtn 0.5 + Lmn 0.5 + PDL	Vtn 0.5 + Lmn 0.5 + PDL	Vtn 0.5 + Lmn 0.5 + PDL
		Vtn 1.5 + Lmn 1.5	Vtn 1.5 + Lmn 1.5	Vtn 1.5 + Lmn 1.5	Vtn 1.5 + Lmn 1.5	Vtn 1.5 + Lmn 1.5	Vtn 1.5 + Lmn 1.5	Vtn 1.5 + Lmn 1.5 + PDL	Vtn 1.5 + Lmn 1.5 + PDL	Vtn 1.5 + Lmn 1.5 + PDL	Vtn 1.5 + Lmn 1.5 + PDL	Vtn 1.5 + Lmn 1.5 + PDL	Vtn 1.5 + Lmn 1.5 + PDL
		No Coat	No Coat	No Coat	No Coat	No Coat	No Coat	PDL	PDL	PDL	PDL	PDL	PDL
		BSC-GM	BSC-GM	BSC-GM	BSC-GM	BSC-GM	BSC-GM	Blank	Blank	Blank	Blank	Blank	Blank
	Raw Fluorescence (Day 1)	271545	277891	329908	338045	257438	271290	292107	293771	272608	282998	267320	269934		Blanked (Day 1)	189618	195964	247981	256118	175511	189363	210180	211844	190681	201071	185393	188007		Scaled down 1000 for plotting (Day 1)	189.618	195.964	247.981	256.118	175.511	189.363	210.18	211.844	190.681	201.071	185.393	188.007
		341920	334748	320829	306960	322201	307071	316716	326146	264710	295161	300356	304233			259993	252821	238902	225033	240274	225144	234789	244219	182783	213234	218429	222306			259.993	252.821	238.902	225.033	240.274	225.144	234.789	244.219	182.783	213.234	218.429	222.306
		336263	326425	244001	245134	284929	274620	279708	289338	274959	282432	252363	258454			254336	244498	162074	163207	203002	192693	197781	207411	193032	200505	170436	176527			254.336	244.498	162.074	163.207	203.002	192.693	197.781	207.411	193.032	200.505	170.436	176.527
		302620	294837	271987	267382	298147	270876	287745	281830	290409	281899	256139	255152			220693	212910	190060	185455	216220	188949	205818	199903	208482	199972	174212	173225			220.693	212.91	190.06	185.455	216.22	188.949	205.818	199.903	208.482	199.972	174.212	173.225
		308561	305018	292110	280973	294570	287367	315577	313922	308957	303277	297872	297385			226634	223091	210183	199046	212643	205440	233650	231995	227030	221350	215945	215458			226.634	223.091	210.183	199.046	212.643	205.44	233.65	231.995	227.03	221.35	215.945	215.458
		327335	316762	291388	279666	324426	308564	310854	300729	311625	313040	295378	297246			245408	234835	209461	197739	242499	226637	228927	218802	229698	231113	213451	215319			245.408	234.835	209.461	197.739	242.499	226.637	228.927	218.802	229.698	231.113	213.451	215.319
		157629	152856	137722	134422	147114	144419	164784	156441	164253	160428	157346	154734			75701.8	70928.8	55794.8	52494.8	65186.8	62491.8	82856.8	74513.8	82325.8	78500.8	75418.8	72806.8			75.7018	70.9288	55.7948	52.4948	65.1868	62.4918	82.8568	74.5138	82.3258	78.5008	75.4188	72.8068
		307225	305405	327911	330414	315010	325356	83892	79523	83495	81442	82091	81120			225298	223478	245984	248487	233083	243429	1964.83	-2404.17	1567.83	-485.167	163.833	-807.167			225.298	223.478	245.984	248.487	233.083	243.429	1.96483	-2.40417	1.56783	-0.485167	0.163833	-0.807167
								Average blank					81927.2
	Raw Fluorescence (Day 4)	349590	362401	454430	444132	328945	345020	357803	349913	461193	450266	394795	396914		Blanked (Day 1)	258063	270874	362903	352605	237418	253493	266276	258386	369666	358739	303268	305387		Scaled down 1000 for plotting (Day 4)	258.063	270.874	362.903	352.605	237.418	253.493	266.276	258.386	369.666	358.739	303.268	305.387
		538225	527177	468860	516635	550538	575978	501445	494569	427489	444483	491183	499107			446698	435650	377333	425108	459011	484451	409918	403042	335962	352956	399656	407580			446.698	435.65	377.333	425.108	459.011	484.451	409.918	403.042	335.962	352.956	399.656	407.58
		444281	452532	311878	329725	365334	369314	363216	358765	334774	330413	383856	373468			352754	361005	220351	238198	273807	277787	271689	267238	243247	238886	292329	281941			352.754	361.005	220.351	238.198	273.807	277.787	271.689	267.238	243.247	238.886	292.329	281.941
		398005	412835	329594	353195	360846	389421	391021	392701	384720	390728	334060	337750			306478	321308	238067	261668	269319	297894	299494	301174	293193	299201	242533	246223			306.478	321.308	238.067	261.668	269.319	297.894	299.494	301.174	293.193	299.201	242.533	246.223
		350047	372855	447184	461306	381409	391488	443608	447431	505920	504843	473059	490538			258520	281328	355657	369779	289882	299961	352081	355904	414393	413316	381532	399011			258.52	281.328	355.657	369.779	289.882	299.961	352.081	355.904	414.393	413.316	381.532	399.011
		518649	506928	418947	451200	509293	520944	550930	534232	523982	522563	530337	544159			427122	415401	327420	359673	417766	429417	459403	442705	432455	431036	438810	452632			427.122	415.401	327.42	359.673	417.766	429.417	459.403	442.705	432.455	431.036	438.81	452.632
		160018	150967	137482	133261	148867	143493	150808	142467	162741	152956	161148	152864			68491	59440	45955	41734	57340	51966	59281	50940	71214	61429	69621	61337			68.491	59.44	45.955	41.734	57.34	51.966	59.281	50.94	71.214	61.429	69.621	61.337
		417898	408191	529207	529903	571205	576009	92812	91146	93966	91830	90429	88979			326371	316664	437680	438376	479678	484482	1285	-381	2439	303	-1098	-2548			326.371	316.664	437.68	438.376	479.678	484.482	1.285	-0.381	2.439	0.303	-1.098	-2.548
								Average blank					91527
