# Supplementary material for: Simple and effective serum-free medium for sustained expansion of bovine satellite cells for cell cultured meat
Source: Commun Biol. 2022 Jun 2;5:466. doi: 10.1038/s42003-022-03423-8 (PMC9163123; doi:10.1038/s42003-022-03423-8)
Supplement: Supplementary file 4 — Supplementary Data 1 [file 42003_2022_3423_MOESM4_ESM.zip › Figure 5 (long term growth #1).xlsx]

## Sheet: P1-2
			2 mL	(1k) cells/mL	% viable	Total cells	Total viable				2 mL	(1k) cells/mL	% viable	Total cells	Total viable
		GM 1	count 1	197	99.7	394	392.818			Bt9$ 1	count 1	118	98.3	236	231.988
			count 2	276	99.8	552	550.896				count 2	118	94.9	236	223.964
			avg			473	471.857				avg			236	227.976
		GM 2	count 1	239	99.4	478	475.132			Bt9$ 2	count 1	154	94.6	308	291.368
			count 2	265	99.5	530	527.35				count 2	171	95.3	342	325.926
			avg			504	501.241				avg			325	308.647
		GM 3	count 1	303	99.6	606	603.576			Bt9$ 3	count 1	142	94.3	284	267.812
			count 2	279	99.5	558	555.21				count 2	145	90.5	290	262.45
			avg			582	579.393				avg			287	265.131
					avg	519.667	517.497						avg	282.667	267.251
					stdev (all 6)	74.3012	74.0055						stdev (all 6)	41.4085	37.855
					stdev (avgs)	56.1635	55.5805						stdev (avgs)	44.658	40.3773
		B8 1	count 1	62.1	96.7	124.2	120.101
			count 2	60.6	97.7	121.2	118.412
			avg			122.7	119.257
		B8 2	count 1	66.8	96.9	133.6	129.458
			count 2	73.5	99	147	145.53
			avg			140.3	137.494
		B8 3	count 1	83	97.6	166	162.016
			count 2	80.3	95.8	160.6	153.855
			avg			163.3	157.935
					avg	142.1	138.229
					stdev (all 6)	18.7986	18.2292
					stdev (avgs)	20.3598	19.3497
		Bt9 1	count 1	171	96.5	342	330.03
			count 2	118	98.3	236	231.988
			avg			289	281.009
		Bt9 2	count 1	171	97.2	342	332.424
			count 2	190	98.6	380	374.68
			avg			361	353.552
		Bt9 3	count 1	184	97	368	356.96
			count 2	194	97.5	388	378.3
			avg			378	367.63
					avg	342.667	334.064
					stdev (all 6)	55.6225	53.98
					stdev (avgs)	47.2476	46.4827

## Sheet: P2-3
			2 mL	(1k) cells/mL	% viable	Total cells	Total viable	Net total	Net (from avg)			2 mL	(1k) cells/mL	% viable	Total cells	Total viable	Net total	Net (from avg)
		GM 1	count 1	164	100	328	328	5384.67	7102.11		Bt9$ 1	count 1	47.2	98.6	94.4	93.0784	912.486	1051.19
			count 2	108	100	216	216	4968	4677			count 2	54.4	96.2	108.8	104.666	1015.3	1211.54
			avg			272	272					avg			101.6	98.872
		GM 2	count 1	151	100	302	302	6014.83	6539.14		Bt9$ 2	count 1	58	97.7	116	113.332	1408.28	1291.71
			count 2	131	100	262	262	5785.83	5673.03			count 2	63.3	91.3	126.6	115.586	1719.26	1409.75
			avg			282	282					avg			121.3	114.459
		GM 3	count 1	165	100	330	330	8332.5	7145.42		Bt9$ 3	count 1	66.8	94.8	133.6	126.653	1490.82	1487.7
			count 2	157	99.6	314	312.744	7300.5	6798.97			count 2	62.1	94.6	124.2	117.493	1358.18	1383.03
			avg			322	321.372					avg			128.9	122.073
					avg	292	291.791	6297.72	6322.61					avg	117.267	111.801	1317.39	1305.82
					stdev (all 6)	44.7214	44.6006							stdev (all 6)	14.1289	11.5853
					stdev (avgs)	26.4575	26.1016							stdev (avgs)	14.0898	11.8266
		B8 1	count 1	31	93.3	62	57.846	320.85	367.092
			count 2	28.3	92.9	56.6	52.5814	285.83	335.119
			avg			59.3	55.2137
		B8 2	count 1	36.4	98.1	72.8	71.4168	405.253	431.037
			count 2	28.9	88.1	57.8	50.9218	354.025	342.224
			avg			65.3	61.1693
		B8 3	count 1	35.1	94.2	70.2	66.1284	485.55	415.643
			count 2	25.6	86.8	51.2	44.4416	342.613	303.147
			avg			60.7	55.285
					avg	61.7667	57.2227	365.687	365.71
					stdev (all 6)	8.33059	10.0576
					stdev (avgs)	3.139	3.41807
		Bt9 1	count 1	66.8	97	133.6	129.592	1903.8	1907.51
			count 2	68.8	96	137.6	132.096	1353.07	1964.62
			avg			135.6	130.844
		Bt9 2	count 1	62.1	97.8	124.2	121.468	1769.85	1773.3
			count 2	64	100	128	128	2026.67	1827.56
			avg			126.1	124.734
		Bt9 3	count 1	57.3	95.3	114.6	109.214	1757.2	1636.23
			count 2	45.2	92.5	90.4	83.62	1461.47	1290.71
			avg			102.5	96.4169
					avg	121.4	117.332	1712.01	1733.32
					stdev (all 6)	17.146	18.4477
					stdev (avgs)	17.0432	18.3685

## Sheet: P3-4
			2 mL	(1k) cells/mL	% viable	Total cells	Total viable	Net total	Net (from avg)			2 mL	(1k) cells/mL	% viable	Total cells	Total viable	Net total	Net (from avg)
		GM 1	count 1	108	99.4	216	214.704	48462	56903.5		Bt9$ 1	count 1	67.5	95	135	128.25	5132.73	7345.24
			count 2	112	100	224	224	46368	59011			count 2	47.9	97.2	95.8	93.1176	4052.75	5212.4
			avg			220	219.352					avg			115.4	110.684
		GM 2	count 1	106	98.1	212	207.972	53131	55849.7		Bt9$ 2	count 1	59.4	96.6	118.8	114.761	6970.98	6463.81
			count 2	105	98.1	210	206.01	50626	55322.8			count 2	57.3	96.5	114.6	110.589	8209.46	6235.29
			avg			211	206.991					avg			116.7	112.675
		GM 3	count 1	95.1	100	190.2	190.2	66035.1	50106.7		Bt9$ 3	count 1	58.5	100	117	117	7267.75	6365.87
			count 2	105	100	210	210	63879.4	55322.8			count 2	66.8	97.9	133.6	130.794	7560.53	7269.06
			avg			200.1	200.1					avg			125.3	123.897
					avg	210.367	208.814	54750.3	55419.4					avg	119.133	115.752	6532.37	6481.94
					stdev (all 6)	11.2003	11.1514							stdev (all 6)	14.3575	13.594
					stdev (avgs)	9.96511	9.75465							stdev (avgs)	5.3799	7.12389
		B8 1	count 1	16.9	92	33.8	31.096	451.864	515.042
			count 2	12.4	83.3	24.8	20.6584	295.358	377.9
			avg			29.3	25.8772
		B8 2	count 1	24.3	91.7	48.6	44.5662	820.638	740.563
			count 2	16.2	95.8	32.4	31.0392	477.934	493.709
			avg			40.5	37.8027
		B8 3	count 1	21.6	87.5	43.2	37.8	873.99	658.278
			count 2	11.5	88.2	23	20.286	328.338	350.472
			avg			33.1	29.043
					avg	34.3	30.9076	541.353	522.661
					stdev (all 6)	10.0548	9.50768
					stdev (avgs)	5.69561	6.17754
		Bt9 1	count 1	84.7	82.9	169.4	140.433	13437.7	12234.4
			count 2	54.6	97.5	109.2	106.47	6156.45	7886.62
			avg			139.3	123.451
		Bt9 2	count 1	58.7	94.3	117.4	110.708	8657.52	8478.83
			count 2	56	95.2	112	106.624	9457.78	8088.84
			avg			114.7	108.666
		Bt9 3	count 1	71.6	95.2	143.2	136.326	10484.6	10342.2
			count 2	66.8	96	133.6	128.256	8135.5	9648.83
			avg			138.4	132.291
					avg	130.8	121.47	9388.25	9446.61
					stdev (all 6)	23.0266	15.4114
					stdev (avgs)	13.9503	11.9366

## Sheet: P4-5
			2 mL	(1k) cells/mL	% viable	Total cells	Total viable	Net total	Net (from avg)			2 mL	(1k) cells/mL	% viable	Total cells	Total viable	Net total	Net (from avg)
		GM 1	count 1	113	97.6	226	220.576	456350	521866		Bt9$ 1	count 1	60.7	96.7	121.4	117.394	25963.1	32787.8
			count 2	119	99.4	238	236.572	459816	549576			count 2	64	94.6	128	121.088	21614.7	34570.4
			avg			232	228.574					avg			124.7	119.241
		GM 2	count 1	130	98.4	260	255.84	575586	600377		Bt9$ 2	count 1	83.6	99.2	167.2	165.862	48564.5	45157.5
			count 2	118	99.4	236	234.584	497823	544958			count 2	83	98.4	166	163.344	56782.1	44833.4
			avg			248	245.212					avg			166.6	164.603
		GM 3	count 1	146	99.1	292	289.372	803427	674270		Bt9$ 3	count 1	78.9	90.6	157.8	142.967	47785.4	42618.8
			count 2	138	100	276	276	734613	637324			count 2	71.6	96.2	143.2	137.758	45111.2	38675.6
			avg			284	282.686					avg			150.5	140.363
					avg	254.667	252.157	587936	588062					avg	147.267	141.402	40970.2	39773.9
					stdev (all 6)	25.7889	26.5182							stdev (all 6)	19.5758	20.4183
					stdev (avgs)	26.6333	27.7165							stdev (avgs)	21.1363	22.699
		B8 1	count 1	5.5	87.5	11	9.625	207.104	239.553
			count 2	6.75	100	13.5	13.5	166.139	293.997
			avg			12.25	11.5625
		B8 2	count 1	12.8	89.5	25.6	22.912	875.347	557.505
			count 2	12.4	77.8	24.8	19.2944	493.865	540.083
			avg			25.2	21.1032
		B8 3	count 1
			count 2
			avg
					avg	18.725	16.3329	435.614	407.784
					stdev (all 6)	7.55309	5.91823
					stdev (avgs)	9.15703	6.74629
		Bt9 1	count 1	62.7	98.9	125.4	124.021	70211.7	49358.5
			count 2	67.5	96	135	129.6	34630	53137.2
			avg			130.2	126.81
		Bt9 2	count 1	90.4	95.5	180.8	172.664	65220	71164.4
			count 2	69.5	94.2	139	130.938	54776.3	54711.6
			avg			159.9	151.801
		Bt9 3	count 1	104	94.8	208	197.184	90866.8	81870.6
			count 2	72.2	97.2	144.4	140.357	48948.6	56837.1
			avg			176.2	168.77
					avg	155.433	149.127	60775.6	61179.9
					stdev (all 6)	31.9939	29.2672
					stdev (avgs)	23.323	21.1074

## Sheet: P5-6
			2 mL	(1k) cells/mL	% viable	Total cells	Total viable	Net total	Net (from avg)			2 mL	(1k) cells/mL	% viable	Total cells	Total viable	Net total	Net (from avg)
		GM 1	count 1	156	99.6	312	310.752	5.93256e+06	7.6448e+06		Bt9$ 1	count 1	38.6	92.9	77.2	71.7188	83514.6	127939
			count 2	157	99.6	314	312.744	6015926	7.69381e+06			count 2	37.2	94.4	74.4	70.2336	67005.5	123299
			avg			313	311.748					avg			75.8	70.9762
		GM 2	count 1	148	99.1	296	293.336	7.0989e+06	7.25276e+06		Bt9$ 2	count 1	52.7	92	105.4	96.968	213279	174674
			count 2	136	100	272	272	5.64199e+06	6.6647e+06			count 2	51.3	95.9	102.6	98.3934	242744	170034
			avg			284	282.668					avg			104	97.6807
		GM 3	count 1	159	100	318	318	1.06454e+07	7.79182e+06		Bt9$ 3	count 1	47.8	95.6	95.6	91.3936	190345	158433
			count 2	159	98.7	318	313.866	9.73362e+06	7.79182e+06			count 2	39.9	96.6	79.8	77.0868	149995	132248
			avg			318	315.933					avg			87.7	84.2402
					avg	305	303.45	7.5114e+06	7.47329e+06					avg	89.1667	84.299	157814	147771
					stdev (all 6)	18.0997	17.6141							stdev (all 6)	13.6701	12.7875
					stdev (avgs)	18.3576	18.1187							stdev (avgs)	14.1571	13.3523
		B8 1	count 1	5.51	87.5	11.02	9.6425	95.0954	187.241
			count 2	9.14	69.2	18.28	12.6498	126.542	310.596
			avg			14.65	11.1461
		B8 2	count 1
			count 2
			avg			#DIV/0!	#DIV/0!
		B8 3	count 1
			count 2
			avg
					avg	#DIV/0!	#DIV/0!	110.819	248.918
					stdev (all 6)	5.1336	2.12645
					stdev (avgs)	#DIV/0!	#DIV/0!
		Bt9 1	count 1	63.3	97.8	126.6	123.815	370367	322724
			count 2	63.3	91.3	126.6	115.586	182674	322724
			avg			126.6	119.7
		Bt9 2	count 1	64	94.6	128	121.088	347840	326293
			count 2	56.2	96.3	112.4	108.241	256536	286526
			avg			120.2	114.665
		Bt9 3	count 1	75.7	90.9	151.4	137.623	573218	385943
			count 2	55.5	92.4	111	102.564	226387	282957
			avg			131.2	120.093
					avg	126	118.153	326170	321194
					stdev (all 6)	14.5591	12.3902
					stdev (avgs)	5.52449	3.0272

## Sheet: P6-7
			2 mL	(1k) cells/mL	% viable	Total cells	Total viable	Net total	Net (from avg)			2 mL	(1k) cells/mL	% viable	Total cells	Total viable	Net total	Net (from avg)
		GM 1	count 1	195	99.6	390	388.44	9.6404e+07	1.21441e+08		Bt9$ 1	count 1	60.5	81.4	121	98.494	421053	745013
			count 2	189	98.9	378	373.842	9.47508e+07	1.17704e+08			count 2	55.8	85.2	111.6	95.0832	311576	687136
			avg			384	381.141					avg			116.3	96.7886
		GM 2	count 1	179	98.8	358	353.704	1.05892e+08	1.11477e+08		Bt9$ 2	count 1	54.4	92.4	108.8	100.531	966865	669896
			count 2	190	100	380	380	8.93315e+07	1.18327e+08			count 2	64.7	97.9	129.4	126.683	1.30879e+06	796733
			avg			369	366.852					avg			119.1	113.607
		GM 3	count 1	182	99.6	364	362.544	1.61455e+08	1.13345e+08		Bt9$ 3	count 1	76.1	91.5	152.2	139.263	1.20711e+06	937116
			count 2	199	99.6	398	396.408	1.61416e+08	1.23932e+08			count 2	48.5	92.8	97	90.016	606228	597242
			avg			381	379.476					avg			124.6	114.639
					avg	378	375.823	1.18208e+08	1.17704e+08					avg	120	108.345	803603	738856
					stdev (all 6)	15.1261	15.9367							stdev (all 6)	19.2416	19.8097
					stdev (avgs)	7.93725	7.81359							stdev (avgs)	4.22256	10.0214
		B8 1	count 1
			count 2
			avg			#DIV/0!	#DIV/0!
		B8 2	count 1
			count 2
			avg			#DIV/0!	#DIV/0!
		B8 3	count 1
			count 2
			avg
					avg	#DIV/0!	#DIV/0!
					stdev (all 6)	#DIV/0!	#DIV/0!
					stdev (avgs)	#DIV/0!	#DIV/0!
		Bt9 1	count 1	49.9	88.7	99.8	88.5226	1.54011e+06	1.33563e+06
			count 2	53.4	89.5	106.8	95.586	812897	1.42932e+06
			avg			103.3	92.0543
		Bt9 2	count 1	65.4	92.5	130.8	120.99	1.89573e+06	1.75051e+06
			count 2	35.8	94.1	71.6	67.3756	765331	958230
			avg			101.2	94.1828
		Bt9 3	count 1	54.1	94.8	108.2	102.574	2.58426e+06	1.44805e+06
			count 2	64.7	98.9	129.4	127.977	1.2206e+06	1.73177e+06
			avg			118.8	115.275
					avg	107.767	100.504	1.46982e+06	1.44225e+06
					stdev (all 6)	21.7768	22.1085
					stdev (avgs)	9.61267	12.8363

## Sheet: P7
			2 mL	(1k) cells/mL	% viable	Total cells	Total viable	Net total	Net (from avg)			2 mL	(1k) cells/mL	% viable	Total cells	Total viable	Net total	Net (from avg)
		GM 1	count 1	97.1	99.3	194.2	192.841	7.80069e+08	9.52424e+08		Bt9$ 1	count 1	52.3	88.1	104.6	92.1526	1.83509e+06	3.22018e+06
			count 2	114	96.4	228	219.792	9.00133e+08	1.11819e+09			count 2	42.2	91.7	84.4	77.3948	1.09571e+06	2.59831e+06
			avg			211.1	206.316					avg			94.5	84.7737
		GM 2	count 1	130	100	260	260	1.14716e+09	1.27513e+09		Bt9$ 2	count 1	79.4	92.9	158.8	147.525	6.39742e+06	4.88876e+06
			count 2	139	99.5	278	276.61	1.03476e+09	1.36341e+09			count 2	62.6	90.1	125.2	112.805	6.82753e+06	3.85437e+06
			avg			269	268.305					avg			142	130.165
		GM 3	count 1	108	97.4	216	210.384	1.4531e+09	1.05934e+09		Bt9$ 3	count 1	54.4	91.1	108.8	99.1168	5.47222e+06	3.34948e+06
			count 2	129	100	258	258	1.73522e+09	1.26532e+09			count 2	57.6	93.9	115.2	108.173	2.90989e+06	3.54651e+06
			avg			237	234.192					avg			112	103.645
					avg	239.033	236.271	1.17507e+09	1.1723e+09					avg	116.167	106.195	4.08964e+06	3.57627e+06
					stdev (all 6)	31.5596	33.1371							stdev (all 6)	24.889	23.8014
					stdev (avgs)	29.0035	31.0466							stdev (avgs)	24.0226	22.8029
		B8 1	count 1
			count 2
			avg			#DIV/0!	#DIV/0!
		B8 2	count 1
			count 2
			avg			#DIV/0!	#DIV/0!
		B8 3	count 1
			count 2
			avg
					avg	#DIV/0!	#DIV/0!
					stdev (all 6)	#DIV/0!	#DIV/0!
					stdev (avgs)	#DIV/0!	#DIV/0!
		Bt9 1	count 1	56.5	95.1	113	107.463	7.25135e+06	6.7906e+06
			count 2	53	92.2	106	97.732	3.5903e+06	6.36995e+06
			avg			109.5	102.597
		Bt9 2	count 1	58.5	95.3	117	111.501	9.24167e+06	7.03098e+06
			count 2	82.2	96.6	164.4	158.81	5.24252e+06	9.87943e+06
			avg			140.7	135.156
		Bt9 3	count 1	48.9	77.5	97.8	75.795	1.05308e+07	5.87718e+06
			count 2	55.8	93.8	111.6	104.681	5.67581e+06	6.70647e+06
			avg			104.7	90.2379
					avg	118.3	109.33	6.92208e+06	7.1091e+06
					stdev (all 6)	23.5432	27.3395
					stdev (avgs)	19.5469	23.2035

## Sheet: Doubling time fitting
		d0-3	d3-6	d6-10	d10-14	d14-18	d18-23	d18-23
	Start time	2021-04-05 13:00:00	2021-04-08 14:00:00	2021-04-11 14:00:00	2021-04-15 10:00:00	2021-04-19 09:00:00	2021-04-23 17:00:00	2021-04-28 09:00:00
	End time	2021-04-08 14:00:00	2021-04-11 14:00:00	2021-04-15 10:00:00	2021-04-19 09:00:00	2021-04-23 17:00:00	2021-04-28 09:00:00	2021-05-03 14:00:00
	Hours	73	72	92	95	104	112	125
	GM	16.7413	20.5567	28.7824	29.0252	28.0697	28	39.8493
		16.3923	20.2555	29.3355	28.1963	29.1743	28.4083	35.8526
		15.6525	19.2207	30.0691	26.6496	27.8976	28.0794	37.8354
	B8	30.5859	55.1725	319.593	-97.9126	-146.04
		28.264	49.8598	121.872	1349.64
		26.0264	53.785	198.363
	Bt9	20.0559	28.8202	36.262	38.9404	43.3483	53.1881	57.0822
		18.4101	30.0819	40.7664	34.7214	44.7441	53.9472	48.9905
		18.1028	34.3755	36.3962	33.0308	42.4375	48.5389	58.8192
	B$9	21.8335	34.5856	40.6085	39.9604	62.6822	49.193	63.2182
		19.1523	30.8025	40.3208	33.9858	49.1615	48.4625	48.737
		20.112	29.6889	38.5861	35.8672	55.6286	47.1341	56.2457

## Sheet: Data as doublings
	Days	GM						B8						Bt9						B$9
Cells	0	24	24	24	24	24	24	24	24	24	24	24	24	24	24	24	24	24	24	24	24	24	24	24	24
	3	392.818	550.896	475.132	527.35	603.576	555.21	120.101	118.412	129.458	145.53	162.016	153.855	330.03	231.988	332.424	374.68	356.96	378.3	231.988	223.964	291.368	325.926	267.812	262.45
	6	7102.11	4677	6539.14	5673.03	7145.42	6798.97	367.092	335.119	431.037	342.224	415.642	303.147	1907.51	1964.62	1773.3	1827.56	1636.23	1290.71	1051.19	1211.54	1291.71	1409.75	1487.7	1383.03
	10	56903.5	59011	55849.7	55322.8	50106.7	55322.8	515.042	377.9	740.563	493.709	658.278	350.472	12234.4	7886.62	8478.83	8088.84	10342.2	9648.83	7345.24	5212.4	6463.81	6235.29	6365.87	7269.06
	14	521866	549576	600377	544958	674270	637324	239.553	293.997	557.505	540.083			49358.5	53137.2	71164.4	54711.6	81870.6	56837.1	32787.8	34570.4	45157.5	44833.4	42618.8	38675.6
	18	7.6448e+06	7.69381e+06	7.25276e+06	6.6647e+06	7.79182e+06	7.79182e+06	187.241	310.596					322724	322724	326293	286526	385943	282957	127939	123299	174674	170034	158433	132248
	23	1.21441e+08	1.17704e+08	111476519	1.18327e+08	1.13345e+08	1.23932e+08							1.33563e+06	1.42932e+06	1.75051e+06	958230	1.44805e+06	1.73177e+06	745013	687136	669896	796733	937116	597242
	28	9.52424e+08	1118190446	1275129456	1363407649	1059338317	1265320768							6.7906e+06	6.36995e+06	7.03098e+06	9.87943e+06	5.87718e+06	6.70647e+06	3.22018e+06	2.59831e+06	4.88876e+06	3.85437e+06	3.34948e+06	3.54651e+06
	Days	GM						B8						Bt9						B$9
Doublings	0	0	0	0	0	0	0	0	0	0	0	0	0	0	0	0	0	0	0	0	0	0	0	0	0
	3	4.03275	4.52067	4.30722	4.45765	4.65243	4.53193	2.32315	2.30271	2.43138	2.60021	2.75503	2.68046	3.78149	3.27294	3.79192	3.96455	3.89466	3.97842	3.27294	3.22216	3.60174	3.76344	3.48011	3.45094
	6	4.17631	3.08573	3.7827	3.42729	3.56541	3.61421	1.61189	1.50085	1.73532	1.23363	1.35921	0.978447	2.53102	3.08213	2.41534	2.28618	2.19654	1.77056	2.1799	2.4355	2.14837	2.11282	2.47379	2.39771
	10	3.0022	3.65733	3.09438	3.28568	2.80991	3.02449	0.488549	0.173332	0.780812	0.528718	0.663354	0.209284	2.68118	2.00515	2.25743	2.14602	2.66009	2.90219	2.80479	2.10511	2.3231	2.14502	2.09728	2.39394
	14	3.19709	3.21926	3.42625	3.3002	3.75025	3.52608	-1.10435	-0.362207	-0.409638	0.12952			2.01236	2.75224	3.06922	2.75784	2.98481	2.55841	2.15828	2.72952	2.80451	2.84605	2.74306	2.41158
	18	3.87273	3.80731	3.59459	3.61232	3.53056	3.61186	-0.355448	0.079238					2.70893	2.60251	2.19694	2.38875	2.23697	2.31568	1.96423	1.83456	1.95162	1.92317	1.89431	1.77375
	23	3.98963	3.93532	3.94207	4.1501	3.86261	3.99144							2.04915	2.14695	2.42354	1.74171	1.90765	2.6136	2.5418	2.47843	1.93927	2.22828	2.56436	2.17507
	28	2.97135	3.24793	3.51583	3.52637	3.22437	3.35188							2.34602	2.15596	2.00595	3.36598	2.02101	1.9533	2.1118	1.91891	2.86746	2.27433	1.83764	2.57001
	Days	GM						B8						Bt9						B$9
Cumulative	0	0	0	0	0	0	0	0	0	0	0	0	0	0	0	0	0	0	0	0	0	0	0	0	0
	3	4.03275	4.52067	4.30722	4.45765	4.65243	4.53193	2.32315	2.30271	2.43138	2.60021	2.75503	2.68046	3.78149	3.27294	3.79192	3.96455	3.89466	3.97842	3.27294	3.22216	3.60174	3.76344	3.48011	3.45094
	6	8.20907	7.60641	8.08992	7.88494	8.21784	8.14614	3.93503	3.80357	4.1667	3.83384	4.11424	3.65891	6.31251	6.35507	6.20726	6.25074	6.0912	5.74899	5.45284	5.65766	5.75011	5.87626	5.9539	5.84865
	10	11.2113	11.2637	11.1843	11.1706	11.0278	11.1706	4.42358	3.9769	4.94752	4.36255	4.77759	3.86819	8.99369	8.36023	8.46469	8.39675	8.75129	8.65118	8.25763	7.76277	8.07321	8.02128	8.05118	8.24259
	14	14.4084	14.483	14.6105	14.4708	14.778	14.6967	3.31924	3.61469	4.53788	4.49207			11.006	11.1125	11.5339	11.1546	11.7361	11.2096	10.4159	10.4923	10.8777	10.8673	10.7942	10.6542
	18	18.2811	18.2903	18.2051	18.0831	18.3086	18.3086	2.96379	3.69393					13.715	13.715	13.7308	13.5433	13.9731	13.5253	12.3801	12.3268	12.8293	12.7905	12.6885	12.4279
	23	22.2707	22.2256	22.1472	22.2332	22.1712	22.3							15.7641	15.8619	16.1544	15.2851	15.8807	16.1389	14.9219	14.8053	14.7686	15.0188	15.2529	14.603
	28	25.2421	25.4736	25.663	25.7596	25.3956	25.6519							18.1101	18.0179	18.1603	18.651	17.9017	18.0922	17.0337	16.7242	17.6361	17.2931	17.0905	17.173

## Sheet: Pax7+ Population
	Beefy-9 (% nuclei that are pax7 positive)									BSC-GM (% nuclei that are pax7 positive)
P2	100	100	100	100	98.9691	98.0392	100	100	100	99.0741	100	100	100	100	100	100	100	100
P6	98.4496	95.7447	100	95.4955	91.5663	94.3182	100	97.1831	98.8889	98.2456	100	100	98.4615	98.4615	97.3684	94.2308	98.3051	100

[truncated: 1 more sheets: qPCR]
