# Supplementary material for: Simple and effective serum-free medium for sustained expansion of bovine satellite cells for cell cultured meat
Source: Commun Biol. 2022 Jun 2;5:466. doi: 10.1038/s42003-022-03423-8 (PMC9163123; doi:10.1038/s42003-022-03423-8)
Supplement: Supplementary file 4 — Supplementary Data 1 [file 42003_2022_3423_MOESM4_ESM.zip › Figure 6 (Differentiation).xlsx]

## Sheet: qPCR
	BSC-GM Pax3 (2-ΔCT)			Beefy-9 Pax3 (2-ΔCT)
P2	1.98e-06	1.91e-06	2.79e-06	1.99e-06	2.84e-06	3.71e-06
P6	1.6e-05	2.53e-05	3.76e-06	5.53e-06	7.13e-06	5.84e-05
	BSC-GM MyoD (2-ΔCT)			Beefy-9 MyoD (2-ΔCT)
P2	3.91e-06	4.75e-06	6.84e-06	6.51e-06	1.28e-05	1.64e-05
P6	7.65e-06	1.43e-05	7.95e-06	1.18e-05	1.98e-05	2.8e-05
	BSC-GM Myogenin (2-ΔCT)			Beefy-9 Myogenin (2-ΔCT)
P2	6.7e-05	6.63e-05	8.94e-05	0.000116	0.000166	0.000291
P6	0.000154	7.04e-05	0.000101	0.000203	0.000276	0.000193
	BSC-GM MHC (2-ΔCT)			Beefy-9 MHC (2-ΔCT)
P2	1.58e-10	1.04e-10	1.62e-10	5.04e-10	1.23e-10	2.54e-10
P6	4.09e-11		2.79e-10	6.82e-10	2.06e-09	2.48e-10
