# Supplementary material for: Simple and effective serum-free medium for sustained expansion of bovine satellite cells for cell cultured meat
Source: Commun Biol. 2022 Jun 2;5:466. doi: 10.1038/s42003-022-03423-8 (PMC9163123; doi:10.1038/s42003-022-03423-8)
Supplement: Supplementary file 4 — Supplementary Data 1 [file 42003_2022_3423_MOESM4_ESM.zip › Figure 8 (long term growth #2).xlsx]

## Sheet: P1-2
			2 mL	(1k) cells/mL	% viable	Total cells	Total viable				2 mL	(1k) cells/mL	% viable	Total cells	Total viable
		Bt9 1.6 1	count 1	233	97.6	466	454.816			B$9 6.4 1	count 1	205	97.9	410	401.39
			count 2	218	99.4	436	433.384				count 2	292	92.2	584	538.448
			avg			451	444.1				avg			497	469.919
		Bt9 1.6 2	count 1	209	100	418	418			B$9 6.4 2	count 1	301	100	602	602
			count 2	255	98.6	510	502.86				count 2	240	98.3	480	471.84
			avg			464	460.43				avg			541	536.92
		Bt9 1.6 3	count 1	244	99.2	488	484.096			B$9 6.4 3	count 1	266	96.9	532	515.508
			count 2	229	99.7	458	456.626				count 2	301	99.1	602	596.582
			avg			473	470.361				avg			567	556.045
					avg	462.667	458.297						avg	535	520.961
					stdev (all 6)	33.5301	31.3396						stdev (all 6)	77.5087	76.5918
					stdev (avgs)	11.0604	13.2598						stdev (avgs)	35.3836	45.2264
		Bt9 3.2 1	count 1	234	99.7	468	466.596			HD9 1	count 1	209	99.7	418	416.746
			count 2	258	98.9	516	510.324				count 2	223	98.1	446	437.526
			avg			492	488.46				avg			432	427.136
		Bt9 3.2 2	count 1	236	99.7	472	470.584			HD9 2	count 1	222	99.4	444	441.336
			count 2	240	98.6	480	473.28				count 2	241	98.8	482	476.216
			avg			476	471.932				avg			463	458.776
		Bt9 3.2 3	count 1	209	97.7	418	408.386			HD9 3	count 1	172	98	344	337.12
			count 2	212	97.1	424	411.704				count 2	175	97.2	350	340.2
			avg			421	410.045				avg			347	338.66
					avg	463	456.812						avg	414	408.191
					stdev (all 6)	36.7423	39.4967						stdev (all 6)	55.7853	57.1552
					stdev (avgs)	37.2424	41.3362						stdev (avgs)	60.0583	62.2588
		Bt9 6.4 1	count 1	220	97.1	440	427.24			GM 1	count 1	297	100	594	594
			count 2	257	98.6	514	506.804				count 2	361	100	722	722
			avg			477	467.022				avg			658	658
		Bt9 6.4 2	count 1	217	98.4	434	427.056			GM 2	count 1	274	99.7	548	546.356
			count 2	211	99.3	422	419.046				count 2	356	95.6	712	680.672
			avg			428	423.051				avg			630	613.514
		Bt9 6.4 3	count 1	206	99.7	412	410.764			GM 3	count 1	347	99.6	694	691.224
			count 2	172	98.4	344	338.496				count 2	310	100	620	620
			avg			378	374.63				avg			657	655.612
					avg	427.667	421.568						avg	648.333	642.375
					stdev (all 6)	54.6321	53.5752						stdev (all 6)	71.2563	66.7135
					stdev (avgs)	49.5008	46.2139						stdev (avgs)	15.885	25.0232

## Sheet: P2-3
			2 mL	(1k) cells/mL	% viable	Total cells	Total viable	Net total	Net (from avg)			2 mL	(1k) cells/mL	% viable	Total cells	Total viable	Net total	Net (from avg)
		Bt9 1.6 1	count 1	73	97.2	146	141.912	2834.83	2814.56		B$9 6.4 1	count 1	75.7	99.1	151.4	150.037	2532.1	3286.4
			count 2	56.2	90	112.4	101.16	2041.93	2166.82			count 2	68.2	97	136.4	132.308	3060.18	2960.8
			avg			129.2	121.536					avg			143.9	141.173
		Bt9 1.6 2	count 1	59.2	97.7	118.4	115.677	2062.13	2282.49		B$9 6.4 2	count 1	77.1	96.4	154.2	148.649	3867.85	3347.18
			count 2	75.2	98.1	150.4	147.542	3196	2899.38			count 2	78.3	98.9	156.6	154.877	3078.76	3399.27
			avg			134.4	131.61					avg			155.4	151.763
		Bt9 1.6 3	count 1	68.2	99	136.4	135.036	2773.47	2629.49		B$9 6.4 3	count 1	80.5	97.4	161	156.814	3458.2	3494.78
			count 2	74.5	96.2	149	143.338	2843.42	2872.39			count 2	73.5	99.1	147	145.677	3654.06	3190.89
			avg			142.7	139.187					avg			154	151.245
					avg	135.433	130.778	2625.3	2610.85					avg	151.1	148.06	3275.19	3279.89
					stdev (all 6)	16.3787	18.3639							stdev (all 6)	8.61232	8.73121
					stdev (avgs)	6.80906	8.85487							stdev (avgs)	6.27455	5.97056
		Bt9 3.2 1	count 1	72.3	99	144.6	143.154	2819.7	2789.57		HD9 1	count 1	97.1	99.3	194.2	192.841	3372.17	3302.94
			count 2	64	92.5	128	118.4	2752	2469.33			count 2	82.6	92.5	165.2	152.81	3011.64	2809.71
			avg			136.3	130.777					avg			179.7	172.825
		Bt9 3.2 2	count 1	77.8	97.3	155.6	151.399	3060.13	3001.78		HD9 2	count 1	91.6	98.5	183.2	180.452	3368.86	3115.86
			count 2	75	96.3	150	144.45	3000	2893.75			count 2	86.7	95.2	173.4	165.077	3440.66	2949.18
			avg			152.8	147.924					avg			178.3	172.764
		Bt9 3.2 3	count 1	54.4	92.4	108.8	100.531	1894.93	2098.93		HD9 3	count 1	74.3	95.4	148.6	141.764	2087.33	2527.38
			count 2	65.4	89.5	130.8	117.066	2310.8	2523.35			count 2	120	97.1	240	233.04	3402	4081.91
			avg			119.8	108.799					avg			194.3	187.402
					avg	136.3	129.167	2639.59	2629.45					avg	184.1	177.664	3113.78	3131.16
					stdev (all 6)	17.2306	20.0291							stdev (all 6)	31.4947	32.7705
					stdev (avgs)	16.5	19.6125							stdev (avgs)	8.86115	8.43361
		Bt9 6.4 1	count 1	86.3	99.2	172.6	171.219	3164.33	3075.64		GM 1	count 1	170	97.2	340	330.48	8415	9100.32
			count 2	85.7	97.6	171.4	167.286	3670.82	3054.25			count 2	160	98.3	320	314.56	9626.67	8565
			avg			172	169.253					avg			330	322.52
		Bt9 6.4 2	count 1	83.3	95	166.6	158.27	3012.68	2968.72		GM 2	count 1	162	99.6	324	322.704	7375.81	8672.07
			count 2	107	97.4	214	208.436	3762.83	3813.36			count 2	179	100	358	358	10153.4	9582.1
			avg			190.3	183.353					avg			341	340.352
		Bt9 6.4 3	count 1	108	94.9	216	204.984	3708	3849		GM 3	count 1	165	99.6	330	328.68	9504.33	8832.66
			count 2	84.7	99.2	169.4	168.045	2428.07	3018.61			count 2	162	99.6	324	322.704	8370	8672.07
			avg			192.7	186.514					avg			327	325.692
					avg	185	179.707	3291.12	3296.6					avg	332.667	329.521	8907.53	8904.04
					stdev (all 6)	23.3351	21.3829							stdev (all 6)	14.2361	15.0297
					stdev (avgs)	11.3221	9.19033							stdev (avgs)	7.37111	9.51278

## Sheet: P3-4
			2 mL	(1k) cells/mL	% viable	Total cells	Total viable	Net total	Net (from avg)			2 mL	(1k) cells/mL	% viable	Total cells	Total viable	Net total	Net (from avg)
		Bt9 1.6 1	count 1	94.3	92	188.6	173.512	22277.1	20517		B$9 6.4 1	count 1	99.1	98.6	198.2	195.425	20910.9	27086.4
			count 2	97.8	93.7	195.6	183.277	16641.8	21278.5			count 2	75	97.2	150	145.8	19126.1	20499.3
			avg			192.1	178.395					avg			174.1	170.613
		Bt9 1.6 2	count 1	91.6	99.2	183.2	181.734	15741	19929.5		B$9 6.4 2	count 1	109	99.4	218	216.692	35133	29792.3
			count 2	110	96.9	220	213.18	29296.7	23932.8			count 2	91.6	100	183.2	183.2	23501.2	25036.5
			avg			201.6	197.457					avg			200.6	199.946
		Bt9 1.6 3	count 1	96.4	97.9	192.8	188.751	22280.2	20973.9		B$9 6.4 3	count 1	112	97.5	224	218.4	32276.5	30612.3
			count 2	98.4	95.8	196.8	188.534	23316	21409			count 2	116	98.2	232	227.824	35322.6	31705.6
			avg			194.8	188.643					avg			228	223.112
					avg	196.167	188.165	21592.1	21340.1					avg	200.9	197.89	27711.7	27455.4
					stdev (all 6)	12.6923	13.4624							stdev (all 6)	30.6745	30.3495
					stdev (avgs)	4.89524	9.54028							stdev (avgs)	26.9513	26.31
		Bt9 3.2 1	count 1	96.4	100	192.8	192.8	22651.6	21123.3		HD9 1	count 1	95	94.9	190	180.31	26696.3	24788.4
			count 2	112	97.5	224	218.4	25685.3	24541.6			count 2	90.2	97.7	180.4	176.251	22637.5	23535.9
			avg			208.4	205.6					avg			185.2	178.28
		Bt9 3.2 2	count 1	109	97.5	218	212.55	27796.2	23884.2		HD9 2	count 1	99.1	97.9	198.2	194.038	27821.2	25858.2
			count 2	103	94.7	206	195.082	25750	22569.5			count 2	83	95.9	166	159.194	23797.9	21657.2
			avg			212	203.816					avg			182.1	176.616
		Bt9 3.2 3	count 1	75.7	84.5	151.4	127.933	11953.9	16587.5		HD9 3	count 1	80.5	94.9	161	152.789	14002.5	21004.9
			count 2	73.7	86	147.4	126.764	14192.2	16149.2			count 2	101	97.9	202	197.758	28633.5	26354
			avg			149.4	127.349					avg			181.5	175.274
					avg	189.933	178.922	21338.2	20809.2					avg	182.933	176.723	23931.5	23866.4
					stdev (all 6)	33.192	41.1423							stdev (all 6)	16.8569	18.0857
					stdev (avgs)	35.149	44.6724							stdev (avgs)	1.98578	1.50632
		Bt9 6.4 1	count 1	99.1	100	198.2	198.2	26132.1	27224.4		GM 1	count 1	169	98.4	338	332.592	118511	125399
			count 2	104	92.7	208	192.816	31813.7	28570.5			count 2	240	96.6	480	463.68	192533	178081
			avg			203.1	195.508					avg			409	398.136
		Bt9 6.4 2	count 1	125	98.9	250	247.25	31382.1	34339.6		GM 2	count 1	177	99.2	354	351.168	108793	131335
			count 2	103	100	206	206	32297.7	28295.8			count 2	219	98.7	438	432.306	185299	162499
			avg			228	226.625					avg			396	391.737
		Bt9 6.4 3	count 1	115	100	230	230	35535	31592.4		GM 3	count 1	182	98.1	364	357.084	144149	135045
			count 2	111	98.1	222	217.782	22459.6	30493.5			count 2	213	99	426	421.74	148568	158047
			avg			226	223.891					avg			395	389.412
					avg	219.033	215.341	29936.7	30086					avg	400	393.095	149642	148401
					stdev (all 6)	19.0454	20.6275							stdev (all 6)	56.1712	53.0199
					stdev (avgs)	13.8349	17.2305							stdev (avgs)	7.81025	4.51776

## Sheet: P4-5
			2 mL	(1k) cells/mL	% viable	Total cells	Total viable	Net total	Net (from avg)			2 mL	(1k) cells/mL	% viable	Total cells	Total viable	Net total	Net (from avg)
		Bt9 1.6 1	count 1	49.9	97.2	99.8	97.0056	92635.5	88739.3		B$9 6.4 1	count 1	78	97.3	156	151.788	135921	178460
			count 2	57.8	94	115.6	108.664	80157.8	102788			count 2	76.6	96.3	153.2	147.532	122088	175257
			avg			107.7	102.835					avg			154.6	149.66
		Bt9 1.6 2	count 1	53.7	96.2	107.4	103.319	70440.8	95497		B$9 6.4 2	count 1	74.3	98.1	148.6	145.777	217532	169995
			count 2	51.6	90.7	103.2	93.6024	125976	91762.4			count 2	72.4	96.1	144.8	139.153	141790	165647
			avg			105.3	98.4606					avg			146.7	142.465
		Bt9 1.6 3	count 1	63.3	94.6	126.6	119.764	117528	112569		B$9 6.4 3	count 1	70.2	99	140.4	138.996	188818	160614
			count 2	66.8	97.9	133.6	130.794	129792	118793			count 2	75.7	93.6	151.4	141.71	222827	173198
			avg			130.1	125.279					avg			145.9	140.353
					avg	114.367	108.858	102755	101692					avg	149.067	144.159	171496	170528
					stdev (all 6)	13.4649	14.1709							stdev (all 6)	5.72946	5.09719
					stdev (avgs)	13.6782	14.3881							stdev (avgs)	4.80867	4.87922
		Bt9 3.2 1	count 1	82.6	98.3	165.2	162.392	155918	143237		HD9 1	count 1	52.3	88.2	104.6	92.2572	116352	104018
			count 2	101	98	202	197.96	216185	175144			count 2	50.3	84.9	100.6	85.4094	94888.7	100040
			avg			183.6	180.176					avg			102.6	88.8333
		Bt9 3.2 2	count 1	126	91.1	252	229.572	291860	218497		HD9 2	count 1	54.8	97.4	109.6	106.75	127050	108990
			count 2	112	95.6	224	214.144	240333	194219			count 2	59.9	89.7	119.8	107.461	118791	119133
			avg			238	221.858					avg			114.7	107.106
		Bt9 3.2 3	count 1	86.5	99.2	173	171.616	86167.5	150000		HD9 3	count 1	67.5	96.9	135	130.815	78764.3	134249
			count 2	102	94.5	204	192.78	120633	176878			count 2	66.8	93.8	133.6	125.317	159393	132856
			avg			188.5	182.198					avg			134.3	128.066
					avg	203.367	194.744	185183	176329					avg	117.2	108.002	115873	116548
					stdev (all 6)	32.1622	25.2394							stdev (all 6)	14.7285	17.7787
					stdev (avgs)	30.0932	23.5032							stdev (avgs)	15.9972	19.6316
		Bt9 6.4 1	count 1	62.6	93.3	125.2	116.812	136323	156949		GM 1	count 1	92.1	100	184.2	184.2	909574	1.13897e+06
			count 2	68.2	97	136.4	132.308	180808	170989			count 2	105	99.3	210	208.53	1.68467e+06	1.29851e+06
			avg			130.8	124.56					avg			197.1	196.365
		Bt9 6.4 2	count 1	87.2	100	174.4	174.4	228043	218625		GM 2	count 1	107	98.7	214	211.218	970072	1.32324e+06
			count 2	92.1	97.7	184.2	179.963	247884	230910			count 2	118	95.9	236	226.324	1.8221e+06	1.45927e+06
			avg			179.3	177.182					avg			225	218.771
		Bt9 6.4 3	count 1	61.9	98.9	123.8	122.438	183301	155194		GM 3	count 1	86.5	95.9	173	165.907	1.03907e+06	1.06972e+06
			count 2	75.9	93.5	151.8	141.933	142057	190294			count 2	92.8	97.7	185.6	181.331	1148922	1.14763e+06
			avg			137.8	132.186					avg			179.3	173.619
					avg	149.3	144.642	186403	187160					avg	200.467	196.252	1.2624e+06	1.23956e+06
					stdev (all 6)	25.5019	26.6839							stdev (all 6)	23.5656	22.6617
					stdev (avgs)	26.2155	28.4367							stdev (avgs)	23.0353	22.5762

## Sheet: P5-6
			2 mL	(1k) cells/mL	% viable	Total cells	Total viable	Net total	Net (from avg)			2 mL	(1k) cells/mL	% viable	Total cells	Total viable	Net total	Net (from avg)
		Bt9 1.6 1	count 1	58.3	95.2	116.6	111.003	450054	494051		B$9 6.4 1	count 1	66.8	95.9	133.6	128.122	756628	949275
			count 2	65.4	95.7	130.8	125.176	436860	554219			count 2	116	97.6	232	226.432	1.18019e+06	1.64844e+06
			avg			123.7	118.089					avg			182.8	177.277
		Bt9 1.6 2	count 1	66.1	94.7	132.2	125.193	388011	560151		B$9 6.4 2	count 1	86.1	96.8	172.2	166.69	1.56079e+06	1.22354e+06
			count 2	78.7	96.4	157.4	151.734	826190	666927			count 2	83.6	94.1	167.2	157.335	987806	1.18801e+06
			avg			144.8	138.464					avg			169.7	162.012
		Bt9 1.6 3	count 1	90	95.3	180	171.54	881460	762686		B$9 6.4 3	count 1	80.1	96.5	160.2	154.593	1.26036e+06	1.13828e+06
			count 2	72.4	94.2	144.8	136.402	783081	613539			count 2	63.3	95.6	126.6	121.03	1.17541e+06	899537
			avg			162.4	153.971					avg			143.4	137.811
					avg	143.633	136.841	627609	608595					avg	165.3	159.034	1.15353e+06	1.17451e+06
					stdev (all 6)	22.5372	21.7501							stdev (all 6)	37.4932	37.4795
					stdev (avgs)	19.3764	17.9956							stdev (avgs)	20.0651	19.9009
		Bt9 3.2 1	count 1	65.4	94.6	130.8	123.737	849756	960994		HD9 1	count 1	75.2	97.2	150.4	146.189	729136	730365
			count 2	89.3	96.9	178.6	173.063	1.60878e+06	1.31218e+06			count 2	64.7	93.5	129.4	120.989	511608	628386
			avg			154.7	148.4					avg			139.9	133.589
		Bt9 3.2 2	count 1	78.7	99.1	157.4	155.983	1.91412e+06	1.15643e+06		HD9 2	count 1	83.6	96.6	167.2	161.515	885116	811949
			count 2	89.3	96.9	178.6	173.063	1.78848e+06	1.31218e+06			count 2	76.4	91.9	152.8	140.423	756304	742020
			avg			168	164.523					avg			160	150.969
		Bt9 3.2 3	count 1	102	99.3	204	202.572	732424	1.4988e+06		HD9 3	count 1	72.4	96.1	144.8	139.153	475211	703171
			count 2	42.9	98.4	85.8	84.4272	431264	630377			count 2	97	92.8	194	180.032	1.28843e+06	942094
			avg			144.9	143.5					avg			169.4	159.592
					avg	155.867	152.141	1.2208e+06	1.14516e+06					avg	156.433	148.05	774301	759664
					stdev (all 6)	42.1674	42.0131							stdev (all 6)	22.1039	20.3826
					stdev (avgs)	11.5941	10.9998							stdev (avgs)	15.0699	13.2452
		Bt9 6.4 1	count 1	54.8	96.2	109.6	105.435	622540	854698		GM 1	count 1	127	98.9	254	251.206	9.62632e+06	1.31186e+07
			count 2	57.6	91.5	115.2	105.408	867879	898369			count 2	151	99.5	302	300.49	2.11987e+07	1.55978e+07
			avg			112.4	105.422					avg			278	275.848
		Bt9 6.4 2	count 1	105	96.6	210	202.86	1.99538e+06	1.63765e+06		GM 2	count 1	137	99.5	274	272.63	1.1075e+07	1.41516e+07
			count 2	101	97.3	202	196.546	2.08636e+06	1.57526e+06			count 2	152	98.2	304	298.528	2.308e+07	1.57011e+07
			avg			206	199.703					avg			289	285.579
		Bt9 6.4 3	count 1	115	96.3	230	221.49	1.75664e+06	1.79362e+06		GM 3	count 1	136	100	272	272	1.17762e+07	1.40483e+07
			count 2	135	97.4	270	262.98	1.59814e+06	2.10555e+06			count 2	128	99.5	256	254.72	12255168	1.32219e+07
			avg			250	242.235					avg			264	263.36
					avg	189.467	182.453	1.48782e+06	1.47753e+06					avg	277	274.929	1.48352e+07	1.43066e+07
					stdev (all 6)	64.1896	64.0175							stdev (all 6)	21.7164	20.9539
					stdev (avgs)	70.2741	70.0189							stdev (avgs)	12.53	11.138

## Sheet: P6-7
			2 mL	(1k) cells/mL	% viable	Total cells	Total viable	Net total	Net (from avg)			2 mL	(1k) cells/mL	% viable	Total cells	Total viable	Net total	Net (from avg)
		Bt9 1.6 1	count 1	42.7	90.3	85.4	77.1162	1.60144e+06	2.16559e+06		B$9 6.4 1	count 1	41.1	98.4	82.2	80.8848	2.59145e+06	4.02271e+06
			count 2	53.7	92.3	107.4	99.1302	1.95495e+06	2.72346e+06			count 2	68.8	88.5	137.6	121.776	6.76641e+06	6.73388e+06
			avg			96.4	88.1232					avg			109.9	101.33
		Bt9 1.6 2	count 1	47.5	89.9	95	85.405	1.53588e+06	2.40902e+06		B$9 6.4 2	count 1	45.9	98.5	91.8	90.423	5.97002e+06	4.49252e+06
			count 2	39.9	91.4	79.8	72.9372	2.74708e+06	2.02358e+06			count 2	46.9	95.8	93.8	89.8604	3.86068e+06	4.59039e+06
			avg			87.4	79.1711					avg			92.8	90.1417
		Bt9 1.6 3	count 1	58.2	98.9	116.4	115.12	4.27508e+06	2.95169e+06		B$9 6.4 3	count 1	46.9	98.6	93.8	92.4868	4.9259e+06	4.59039e+06
			count 2	45.6	94.2	91.2	85.9104	2.97571e+06	2.31266e+06			count 2	47.6	91.7	95.2	87.2984	4.66247e+06	4.65891e+06
			avg			103.8	100.515					avg			94.5	89.8926
					avg	95.8667	89.2698	2.51502e+06	2.431e+06					avg	99.0667	93.7882	4.79615e+06	4.84813e+06
					stdev (all 6)	13.7467	15.5314							stdev (all 6)	19.4552	14.2855
					stdev (avgs)	8.213	10.718							stdev (avgs)	9.42037	6.5329
		Bt9 3.2 1	count 1	54.2	98.8	108.4	107.099	3.83806e+06	5.17231e+06		HD9 1	count 1	43.6	78.8	87.2	68.7136	2.6492e+06	2.76011e+06
			count 2	54.9	97.6	109.8	107.165	7.36015e+06	5.23911e+06			count 2	47.6	73.6	95.2	70.0672	2.02938e+06	3.01333e+06
			avg			109.1	107.132					avg			91.2	69.3904
		Bt9 3.2 2	count 1	52.2	92.4	104.4	96.4656	8.32641e+06	4.98145e+06		HD9 2	count 1	46.3	98.6	92.6	91.3036	3.41507e+06	2.93104e+06
			count 2	54.9	94	109.8	103.212	8.1823e+06	5.23911e+06			count 2	56.9	95.3	113.8	108.451	3.58614e+06	3.60207e+06
			avg			107.1	99.8388					avg			103.2	99.8775
		Bt9 3.2 3	count 1	56.2	92.9	112.4	104.42	3.43018e+06	5.36316e+06		HD9 3	count 1	58	93	116	107.88	2.29685e+06	3.67171e+06
			count 2	70.7	91.6	141.4	129.522	2.54087e+06	6.7469e+06			count 2	55.3	96.3	110.6	106.508	5.93751e+06	3.50079e+06
			avg			126.9	116.971					avg			113.3	107.194
					avg	114.367	107.981	5.61299e+06	5.457e+06					avg	102.567	92.1539	3.31903e+06	3.24651e+06
					stdev (all 6)	13.5005	11.2562							stdev (all 6)	12.3362	18.7454
					stdev (avgs)	10.9002	8.59757							stdev (avgs)	11.0636	20.0503
		Bt9 6.4 1	count 1	41	95.2	82	78.064	2.12701e+06	5.04821e+06		GM 1	count 1	151	99.1	302	299.282	1.21131e+08	1.80024e+08
			count 2	34.4	90.4	68.8	62.1952	2.48792e+06	4.23557e+06			count 2	156	98.3	312	306.696	2.75583e+08	1.85985e+08
			avg			75.4	70.1296					avg			307	302.989
		Bt9 6.4 2	count 1	52.9	97.5	105.8	103.155	8.7963e+06	6.51343e+06		GM 2	count 1	179	97.3	358	348.334	1.65202e+08	2.13406e+08
			count 2	64.8	93.9	129.6	121.694	1.12663e+07	7.97864e+06			count 2	146	99.5	292	290.54	2.80807e+08	1.74063e+08
			avg			117.7	112.425					avg			325	319.437
		Bt9 6.4 3	count 1	40.3	88.5	80.6	71.331	5.89938e+06	4.96202e+06		GM 3	count 1	138	99	276	273.24	1.35426e+08	1.64525e+08
			count 2	39.1	93.1	78.2	72.8042	5.20728e+06	4.81427e+06			count 2	186	98.2	372	365.304	189955104	2.21752e+08
			avg			79.4	72.0676					avg			324	319.272
					avg	90.8333	84.874	5.96404e+06	5.59202e+06					avg	318.667	313.899	1.94684e+08	1.89959e+08
					stdev (all 6)	22.6039	22.7145							stdev (all 6)	38.0666	35.4756
					stdev (avgs)	23.353	23.8793							stdev (avgs)	10.116	9.44899

## Sheet: P7
			2 mL	(1k) cells/mL	% viable	Total cells	Total viable	Net total	Net (from avg)			2 mL	(1k) cells/mL	% viable	Total cells	Total viable	Net total	Net (from avg)
		Bt9 1.6 1	count 1	28.3	92.9	56.6	52.5814	3.77673e+06	5.73311e+06		B$9 6.4 1	count 1	24.3	100	48.6	48.6	5.24769e+06	9.81747e+06
			count 2	31.7	91.5	63.4	58.011	5.16432e+06	6.42189e+06			count 2	33.7	82	67.4	55.268	1.90023e+07	1.36152e+07
			avg			60	55.2962					avg			58	51.934
		Bt9 1.6 2	count 1	41.8	98.4	83.6	82.2624	5.34997e+06	8.46799e+06		B$9 6.4 2	count 1	33	85.4	66	56.364	1.64176e+07	1.33324e+07
			count 2	27.2	87.8	54.4	47.7632	6.22672e+06	5.51027e+06			count 2	43.2	85.9	86.4	74.2176	1.38984e+07	1.74533e+07
			avg			69	65.0128					avg			76.2	65.2908
		Bt9 1.6 3	count 1	47.9	87.3	95.8	83.6334	1.70647e+07	9.70375e+06		B$9 6.4 3	count 1	34.4	98	68.8	67.424	1.41209e+07	1.3898e+07
			count 2	46.9	93	93.8	87.234	1.16301e+07	9.50116e+06			count 2	44.1	90.6	88.2	79.9092	1.71346e+07	1.78169e+07
			avg			94.8	85.4337					avg			78.5	73.6666
					avg	74.6	68.5809	8.20208e+06	7.55636e+06					avg	70.9	63.6305	1.43036e+07	1.43222e+07
					stdev (all 6)	18.7433	17.6793							stdev (all 6)	14.6799	12.1665
					stdev (avgs)	18.0632	15.3823							stdev (avgs)	11.2308	10.961
		Bt9 3.2 1	count 1	43.8	96.9	87.6	84.8844	1.40089e+07	1.99181e+07		HD9 1	count 1	44.7	96.9	89.4	86.6286	9.86825e+06	1.20932e+07
			count 2	47.2	92.5	94.4	87.32	2.89499e+07	2.14642e+07			count 2	55.3	86.6	110.6	95.7796	9.35206e+06	1.4961e+07
			avg			91	86.1022					avg			100	91.2041
		Bt9 3.2 2	count 1	41	93.5	82	76.67	2.84486e+07	1.86448e+07		HD9 2	count 1	43.4	92.1	86.8	79.9428	1.23512e+07	1.17415e+07
			count 2	39	72.9	78	56.862	2.65925e+07	1.77353e+07			count 2	57.1	85.5	114.2	97.641	1.70641e+07	1.5448e+07
			avg			80	66.766					avg			100.5	88.7919
		Bt9 3.2 3	count 1	64.1	92.6	128.2	118.713	1.83229e+07	2.91495e+07		HD9 3	count 1	57.1	95.2	114.2	108.718	1.09292e+07	1.5448e+07
			count 2	51.3	93.4	102.6	95.8284	1.08622e+07	2.33287e+07			count 2	56.5	91.5	113	103.395	2.79558e+07	1.52856e+07
			avg			115.4	107.271					avg			113.6	106.057
					avg	95.4667	86.713	2.11975e+07	2.17068e+07					avg	104.7	95.3509	1.45868e+07	1.41629e+07
					stdev (all 6)	18.2856	20.5074							stdev (all 6)	12.9514	10.6048
					stdev (avgs)	18.1178	20.2593							stdev (avgs)	7.71168	9.34961
		Bt9 6.4 1	count 1	58.7	100	117.4	117.4	1.04046e+07	2.73543e+07		GM 1	count 1	170	99.6	340	338.64	1.71603e+09	2.69109e+09
			count 2	62.7	94.6	125.4	118.628	1.29994e+07	2.92183e+07			count 2	177	98.4	354	348.336	4.06485e+09	2.8019e+09
			avg			121.4	118.014					avg			347	343.488
		Bt9 6.4 2	count 1	66.1	94.9	132.2	125.458	4.84529e+07	3.08027e+07		GM 2	count 1	183	98.9	366	361.974	2.51933e+09	2.89688e+09
			count 2	62.7	88.2	125.4	110.603	5.88667e+07	2.92183e+07			count 2	198	100	396	396	4.63331e+09	3.13433e+09
			avg			128.8	118.03					avg			381	378.987
		Bt9 6.4 3	count 1	57.3	97.6	114.6	111.85	2.81695e+07	2.67019e+07		GM 3	count 1	201	99.3	402	399.186	2.26839e+09	3.18182e+09
			count 2	68.8	97.1	137.6	133.61	2.98551e+07	3.20609e+07			count 2	252	99.5	504	501.48	3989057184	3.98914e+09
			avg			126.1	122.73					avg			453	450.333
					avg	125.433	119.591	3.1458e+07	2.92261e+07					avg	393.667	390.936	3.19849e+09	3.11586e+09
					stdev (all 6)	8.66849	8.68775							stdev (all 6)	59.1056	59.5014
					stdev (avgs)	3.74477	2.7178							stdev (avgs)	54.1233	54.4155

## Sheet: Doubling time fitting
		d0-3	d3-6	d6-10	d10-14	d14-18	d18-23	d23-28
	Start time	2021-05-18 13:00:00	2021-05-21 13:00:00	2021-05-24 13:00:00	2021-05-28 09:00:00	2021-06-01 08:00:00	2021-06-05 17:00:00	2021-06-10 08:00:00
	End time	2021-05-21 13:00:00	2021-05-24 13:00:00	2021-05-28 09:00:00	2021-06-01 08:00:00	2021-06-05 17:00:00	2021-06-10 08:00:00	2021-06-15 13:00:00
	Hours	72	72	92	95	105	111	125
	Beefy-9 1.6	17.0131	29.6479	30.659	43.8614	44.3836	55.334	103.808
		16.8499	28.9689	29.9636	44.5299	40.4943	59.5302	86.9451
		16.7413	27.9951	30.4546	38.9581	38.0649	52.5394	68.24
	Beefy-9 3.2	16.523	28.7347	29.5037	32.3629	39.0572	50.8115	67.8236
		16.7059	26.9609	29.2718	28.7022	37.4018	51.44	84.6838
		17.422	31.0409	34.8739	31.9493	40.4788	46.2002	57.8663
	Beefy-9 6.4	16.6942	25.3405	29.8596	38.8349	47.1373	67.2104	54.3986
		17.3222	24.1031	28.3258	32.7443	33.8542	48.3869	54.3939
		18.1028	23.9581	28.437	37.6764	31.0575	64.3066	53.0926
	Beefy-9 (low FGF) 6.4	16.4679	27.8642	32.1812	35.3497	36.3964	50.5675	112.244
		16.0195	26.7173	30.0338	36.3739	38.1126	56.8913	86.5744
		15.7817	26.8474	28.3258	36.4841	41.6404	56.1377	77.257
	HiDef-B8 0.8	17.2665	24.7893	31.2078	45.3261	42.3952	57.6324	64.8992
		16.8622	24.8859	31.4678	42.0958	39.5756	52.7482	66.2289
		18.6827	23.8633	31.5191	38.2393	38.4153	49.5748	58.3096
	BSC-GM	15.0723	19.0408	22.4884	31.2724	29.8061	30.1866	32.5593
		15.2729	18.8055	22.7475	29.4225	29.3888	29.5265	31.3988
		15.0792	19.1073	22.7681	32.7443	30.3826	29.5615	29.5516

## Sheet: Data as doublings
	Days	Beefy-9 (1.6 mg/mL Albumin)						Beefy-9 (3.2 mg/mL Albumin)						Beefy-9 (6.4 mg/mL Albumin)						Beefy-9, low FGF (6.4 mg/mL Albumin)						HiDef-B8 + 0.8 mg/mL Albumin						BSC-GM
Cells	0	24	24	24	24	24	24	24	24	24	24	24	24	24	24	24	24	24	24	24	24	24	24	24	24	24	24	24	24	24	24	24	24	24	24	24	24
	3	466	436	418	510	488	458	468	516	472	480	418	424	440	514	434	422	412	344	410	584	602	480	532	602	418	446	444	482	344	350	594	722	548	712	694	620
	6	2814.56	2166.82	2282.49	2899.38	2629.49	2872.39	2789.57	2469.33	3001.78	2893.75	2098.93	2523.35	3075.64	3054.25	2968.72	3813.36	3849	3018.61	3286.4	2960.8	3347.18	3399.27	3494.78	3190.89	3302.94	2809.71	3115.86	2949.18	2527.38	4081.91	9100.32	8565	8672.07	9582.1	8832.66	8672.07
	10	20517	21278.5	19929.5	23932.8	20973.9	21409	21123.3	24541.6	23884.2	22569.5	16587.5	16149.2	27224.4	28570.5	34339.6	28295.8	31592.4	30493.5	27086.4	20499.3	29792.3	25036.5	30612.3	31705.6	24788.4	23535.9	25858.2	21657.2	21004.9	26354	125399	178081	131335	162499	135045	158047
	14	88739.3	102788	95497	91762.4	112569	118793	143237	175144	218497	194219	150000	176878	156949	170989	218625	230910	155194	190294	178460	175257	169995	165647	160614	173198	104018	100040	108990	119133	134249	132856	1.13897e+06	1.29851e+06	1.32324e+06	1.45927e+06	1.06972e+06	1.14763e+06
	18	494051	554219	560151	666927	762686	613539	960994	1.31218e+06	1.15643e+06	1.31218e+06	1.4988e+06	630377	854698	898369	1.63765e+06	1.57526e+06	1.79362e+06	2.10555e+06	949275	1.64844e+06	1.22354e+06	1.18801e+06	1.13828e+06	899537	730365	628386	811949	742020	703171	942094	1.31186e+07	1.55978e+07	1.41516e+07	1.57011e+07	1.40483e+07	1.32219e+07
	23	2.16559e+06	2.72346e+06	2.40902e+06	2.02358e+06	2.95169e+06	2.31266e+06	5.17231e+06	5.23911e+06	4.98145e+06	5.23911e+06	5.36316e+06	6.7469e+06	5.04821e+06	4.23557e+06	6.51343e+06	7.97864e+06	4.96202e+06	4.81427e+06	4.02271e+06	6.73388e+06	4.49252e+06	4.59039e+06	4.59039e+06	4.65891e+06	2.76011e+06	3.01333e+06	2.93104e+06	3.60207e+06	3.67171e+06	3.50079e+06	1.80024e+08	1.85985e+08	213406130	1.74063e+08	1.64525e+08	2.21752e+08
	28	5.73311e+06	6.42189e+06	8.46799e+06	5.51027e+06	9.70375e+06	9.50116e+06	1.99181e+07	2.14642e+07	1.86448e+07	1.77353e+07	2.91495e+07	2.33287e+07	2.73543e+07	2.92183e+07	3.08027e+07	2.92183e+07	2.67019e+07	3.20609e+07	9.81747e+06	1.36152e+07	1.33324e+07	1.74533e+07	1.3898e+07	1.78169e+07	1.20932e+07	1.4961e+07	1.17415e+07	1.5448e+07	1.5448e+07	1.52856e+07	2691089715	2801899291	2896878928	3134328021	3181817839	3989144754
	Days	Beefy-9 (1.6 mg/mL Albumin)						Beefy-9 (3.2 mg/mL Albumin)						Beefy-9 (6.4 mg/mL Albumin)						Beefy-9, low FGF (6.4 mg/mL Albumin)						HiDef-B8 + 0.8 mg/mL Albumin						BSC-GM
Doublings	0	0	0	0	0	0	0	0	0	0	0	0	0	0	0	0	0	0	0	0	0	0	0	0	0	0	0	0	0	0	0	0	0	0	0	0	0
	3	4.27922	4.18322	4.1224	4.40939	4.34577	4.25424	4.2854	4.42626	4.29768	4.32193	4.1224	4.14296	4.1964	4.42066	4.17659	4.13614	4.10154	3.8413	4.09452	4.60486	4.64866	4.32193	4.47032	4.64866	4.1224	4.21594	4.20945	4.32793	3.8413	3.86625	4.62936	4.91089	4.51307	4.89077	4.85383	4.69116
	6	2.59451	2.31318	2.44903	2.50717	2.42983	2.64883	2.57546	2.25868	2.66896	2.59183	2.32808	2.5732	2.80531	2.57098	2.77407	3.17575	3.22377	3.13341	3.00281	2.34195	2.47511	2.82412	2.7157	2.40612	2.98218	2.65531	2.811	2.61321	2.87716	3.54382	3.93738	3.56838	3.98413	3.75039	3.66984	3.80604
	10	2.86584	3.29574	3.12623	3.04518	2.99574	2.89789	2.92072	3.31303	2.99217	2.96336	2.98237	2.67805	3.14594	3.22564	3.53196	2.89145	3.03702	3.33654	3.04299	2.79152	3.15392	2.88073	3.13084	3.31271	2.90784	3.06637	3.05292	2.87646	3.05501	2.6907	3.78446	4.37793	3.92073	4.08394	3.93444	4.18783
	14	2.11276	2.27221	2.26055	1.93891	2.42415	2.47216	2.7615	2.83524	3.19348	3.10524	3.17679	3.45322	2.52732	2.5813	2.67052	3.02867	2.29642	2.64166	2.71996	3.09583	2.51248	2.72601	2.39142	2.44961	2.0691	2.08764	2.0755	2.45966	2.67611	2.33378	3.18314	2.86625	3.33276	3.16675	2.98573	2.86024
	18	2.47702	2.43078	2.55229	2.86155	2.76028	2.3687	2.74613	2.90535	2.40399	2.75621	3.32077	1.83346	2.44512	2.3934	2.9051	2.77019	3.53073	3.4679	2.41123	3.23356	2.8475	2.84236	2.82518	2.37676	2.81179	2.65107	2.89719	2.63888	2.38897	2.826	3.52581	3.58642	3.41882	3.42754	3.71509	3.5262
	23	2.13202	2.29692	2.10456	1.60131	1.95238	1.91433	2.42821	1.99735	2.10689	1.99735	1.83928	3.41994	2.56229	2.23718	1.99179	2.34055	1.46806	1.19312	2.08327	2.03034	1.87646	1.95007	2.01177	2.37274	1.91804	2.26164	1.85195	2.2793	2.3845	1.89374	3.7785	3.57578	3.91456	3.47068	3.54984	4.06794
	28	1.40456	1.23756	1.81357	1.44521	1.717	2.03855	1.9452	2.03454	1.90413	1.75923	2.44231	1.78981	2.43792	2.78624	2.24157	1.87266	2.42794	2.73543	1.28718	1.01571	1.56934	1.92681	1.59819	1.93518	2.1314	2.31177	2.00214	2.10052	2.07289	2.12643	3.90193	3.91315	3.76283	4.17047	4.27347	4.16906
	Days	Beefy-9 (1.6 mg/mL Albumin)						Beefy-9 (3.2 mg/mL Albumin)						Beefy-9 (6.4 mg/mL Albumin)						Beefy-9, low FGF (6.4 mg/mL Albumin)						HiDef-B8 + 0.8 mg/mL Albumin						BSC-GM
Cumulative	0	0	0	0	0	0	0	0	0	0	0	0	0	0	0	0	0	0	0	0	0	0	0	0	0	0	0	0	0	0	0	0	0	0	0	0	0
	3	4.27922	4.18322	4.1224	4.40939	4.34577	4.25424	4.2854	4.42626	4.29768	4.32193	4.1224	4.14296	4.1964	4.42066	4.17659	4.13614	4.10154	3.8413	4.09452	4.60486	4.64866	4.32193	4.47032	4.64866	4.1224	4.21594	4.20945	4.32793	3.8413	3.86625	4.62936	4.91089	4.51307	4.89077	4.85383	4.69116
	6	6.87373	6.4964	6.57143	6.91657	6.7756	6.90307	6.86087	6.68494	6.96664	6.91376	6.45048	6.71616	7.00171	6.99164	6.95066	7.31188	7.32531	6.97471	7.09733	6.94681	7.12377	7.14605	7.18602	7.05478	7.10457	6.87124	7.02045	6.94113	6.71846	7.41006	8.56674	8.47928	8.4972	8.64116	8.52367	8.4972
	10	9.73957	9.79214	9.69766	9.96174	9.77134	9.80097	9.78158	9.99798	9.95881	9.87712	9.43284	9.39422	10.1477	10.2173	10.4826	10.2033	10.3623	10.3113	10.1403	9.73832	10.2777	10.0268	10.3169	10.3675	10.0124	9.93761	10.0734	9.8176	9.77347	10.1008	12.3512	12.8572	12.4179	12.7251	12.4581	12.685
	14	11.8523	12.0644	11.9582	11.9007	12.1955	12.2731	12.5431	12.8332	13.1523	12.9824	12.6096	12.8474	12.675	12.7986	13.1531	13.232	12.6587	12.9529	12.8603	12.8341	12.7902	12.7528	12.7083	12.8171	12.0815	12.0253	12.1489	12.2773	12.4496	12.4345	15.5343	15.7235	15.7507	15.8919	15.4438	15.5453
	18	14.3293	14.4951	14.5105	14.7622	14.9558	14.6418	15.2892	15.7386	15.5563	15.7386	15.9304	14.6809	15.1201	15.192	16.0582	16.0022	16.1895	16.4208	15.2715	16.0677	15.6377	15.5952	15.5335	15.1939	14.8933	14.6763	15.0461	14.9161	14.8386	15.2605	19.0602	19.3099	19.1695	19.3194	19.1589	19.0715
	23	16.4614	16.792	16.6151	16.3635	16.9081	16.5562	17.7174	17.7359	17.6632	17.7359	17.7697	18.1008	17.6824	17.4292	18.05	18.3427	17.6575	17.6139	17.3548	18.098	17.5141	17.5452	17.5452	17.5666	16.8113	16.938	16.898	17.1954	17.2231	17.1543	22.8387	22.8857	23.0841	22.7901	22.7088	23.1394
	28	17.8659	18.0296	18.4286	17.8087	18.6251	18.5947	19.6626	19.7705	19.5673	19.4952	20.212	19.8906	20.1203	20.2154	20.2916	20.2154	20.0855	20.3494	18.642	19.1137	19.0835	19.472	19.1434	19.5018	18.9427	19.2497	18.9002	19.296	19.296	19.2807	26.7406	26.7988	26.8469	26.9605	26.9822	27.3085
