# Supplementary material for: Simple and effective serum-free medium for sustained expansion of bovine satellite cells for cell cultured meat
Source: Commun Biol. 2022 Jun 2;5:466. doi: 10.1038/s42003-022-03423-8 (PMC9163123; doi:10.1038/s42003-022-03423-8)
Supplement: Supplementary file 4 — Supplementary Data 1 [file 42003_2022_3423_MOESM4_ESM.zip › Figure S5 (Pax7 & MyoD Quantification).xlsx]

## Sheet: S5 (Pax7 Quantification)
	% Pax7+ cells per image (9x images)
	Beefy-9									BSC-GM
P2	100	100	100	100	98.9691	98.0392	100	100	100	99.0741	100	100	100	100	100	100	100	100
P6	98.4496	95.7447	100	95.4955	91.5663	94.3182	100	97.1831	98.8889	98.2456	100	100	98.4615	98.4615	97.3684	94.2308	98.3051	100

## Sheet: S5 (MyoD Quantification)
BSC-GM P2							BSC-GM P6							Beef-9 P2							Beef-9 P6
Sample #1		Sample #2		Sample #3			Sample #1		Sample #2		Sample #3			Sample #1		Sample #2		Sample #3			Sample #1		Sample #2		Sample #3
Cell	MFI	Cell	MFI	Cell	MFI		Cell	MFI	Cell	MFI	Cell	MFI		Cell	MFI	Cell	MFI	Cell	MFI		Cell	MFI	Cell	MFI	Cell	MFI
1	14.5	1	17.17	1	22.21		1	12.96	1	13	1	11.62		1	30.14	1	18.59	1	13.91		1	12.18	1	12.29	1	12.58
2	17.54	2	12.54	2	14.79		2	12.43	2	11.75	2	11.61		2	23.25	2	14.51	2	19.36		2	12.72	2	13.05	2	11.54
3	14.49	3	13.7	3	15.14		3	12	3	11.46	3	13.45		3	14.72	3	13.49	3	18.62		3	12.15	3	12.42	3	12.18
4	17.22	4	12.43	4	13.4		4	12.4	4	12	4	15.03		4	17.14	4	14.39	4	13.89		4	13.46	4	13	4	12.5
5	14.64	5	15.6	5	13.26		5	12.35	5	18.06	5	12.11		5	32.66	5	13.89	5	16.48		5	12.51	5	13.76	5	12.78
6	14.06	6	15.15	6	12.3		6	18.34	6	10.75	6	10.82		6	14.31	6	14.7	6	17.11		6	11.84	6	11.96	6	12.61
7	11.69	7	19.43	7	15.25		7	14.09	7	10.47	7	12.62		7	20.47	7	38.57	7	17.02		7	12.46	7	12.27	7	12.69
8	11.28	8	13.69	8	15.48		8	10.8	8	11.31	8	13.49		8	16.52	8	28.51	8	16.59		8	11.3	8	13.9	8	12.94
9	16.85	9	25.2	9	13.18		9	15.26	9	12.23	9	13.06		9	15.63	9	14.2	9	14.28		9	11.42	9	13	9	13.07
10	12.14	10	13.19	10	15.21		10	15.36	10	13.59	10	12.17		10	23.02	10	36.4	10	27.67		10	11	10	12.63	10	13.09
11	14.87	11	13.1	11	13.45		11	13.16	11	10.7	11	11.17		11	30.09	11	13.47	11	27.65		11	13.74	11	14.07	11	12.03
12	13.1	12	18.16	12	13.27		12	12.46	12	13.97	12	12.83		12	29.69	12	20.04	12	13.7		12	12.45	12	11.83	12	12.64
13	14.35	13	15.09	13	11.59		13	13.42	13	15.01	13	10.56		13	27.39	13	33.76	13	13.67		13	10.25	13	13.62	13	11.87
14	24.49	14	12.99	14	18.31		14	11.51	14	12.94	14	12.78		14	13.69	14	13.91	14	17.63		14	12.54	14	12.77	14	10.81
15	17.49	15	12.12	15	14.51		15	13	15	10.91	15	11.43		15	27.09	15	31.27	15	20		15	12.2	15	11.61	15	11.03
16	12.06	16	13.31	16	16.89		16	19.39	16	10.23	16	16.74		16	24.91	16	31.44	16	19.82		16	10.8	16	13.06	16	11.69
17	18.67	17	11.61	17	14		17	12.98	17	12.91	17	12.86		17	22.86	17	16.32	17	16.11		17	12.52	17	11.39	17	12.43
18	15.49	18	12.23	18	14.06		18	12.48	18	15.66	18	12.38		18	31.22	18	13.5	18	19.41		18	11.33	18	10.63	18	12.53
19	13.11	19	13.08	19	16.24		19	16.16	19	12	19	12.14		19	17.38	19	18.36	19	22.79		19	11.28	19	12.79	19	10.32
20	19.8	20	13.62	20	13.31		20	27.29	20	20.54	20	13.68		20	14.78	20	19.43	20	39.56		20	12.67	20	13.22	20	10.54
21	13.07	21	13.3	21	11.72		21	16.26	21	16.68	21	11.07		21	13.04	21	13.17	21	31.02		21	11.33	21	11.37	21	12.49
22	16.82	22	18.16	22	12.83		22	12.62	22	11.53	22	10.44		22	17.93	22	11.99	22	37.86		22	10.17	22	11.73	22	12.46
23	17.33	23	19.05	23	19.69		23	15.43	23	19.99	23	13.66		23	21.36	23	16.8	23	15.7		23	10.3	23	12.54	23	22.33
24	15.58	24	11.57	24	14.52		24	10.41	24	10.19	24	12.15		24	13.59	24	19.9	24	13.84		24	10	24	9.91	24	15.26
25	13.76	25	16.34	25	15.87		25	12.21	25	12.54	25	11.83		25	16.54	25	21.08	25	21.55		25	10.6	25	12.27	25	11.97
26	11.83	26	13.11	26	12.33		26	13.53	26	10	26	12.35		26	11.83	26	16	26	19.09		26	10	26	11.56	26	19.75
27	10.91	27	13.11	27	13.98		27	11.11	27	11.26	27	10.43		27	25.46	27	20.27	27	16.93		27	11.2	27	12.63	27	10.43
28	16.07	28	16.24	28	13.34		28	13.64	28	11.38	28	10.55		28	17.35	28	14.06	28	13.98		28	12.38	28	11.52	28	10.8
29	15.76	29	14.66	29	20.42		29	19.88	29	10	29	12.64		29	15	29	12.45	29	28.3		29	11.66	29	12.71	29	10.13
30	22.07	30	11.36	30	13.43		30	21.44	30	10.75	30	14.58		30	19.13	30	18.24	30	17.25		30	11.94	30	12	30	12.61
31	17.17	31	16.04	31	14.59		31	18	31	11.33	31	12.48		31	15.07	31	24.62	31	15.88		31	13.21	31	12.68	31	9.89
32	13.23	32	18.35	32	14.59		32	19	32	19	32	25.58		32	22.96	32	23.55	32	21.57		32	10.18	32	12.65	32	11.38
33	14.5	33	12.02	33	15.15		33	13.09	33	10.44	33	11.19		33	14.5	33	16.26	33	14		33	11.46	33	11.06	33	12.73
34	14.09	34	13.08	34	14.59		34	14.23	34	11.98	34	12.8		34	14.82	34	11.56	34	18.11		34	12.7	34	12.92	34	14.75
35	13.94	35	17.56	35	12.91		35	21.68	35	11.5	35	12.69		35	20.32	35	23.44	35	39.24		35	11.59	35	11.34	35	12.13
36	13.94	36	12.75	36	17.09		36	17.62	36	12.83	36	19.55		36	25.03	36	18.08	36	23.02		36	12.42	36	11.03	36	12.78
37	11.17	37	20.67	37	14.23		37	10.3	37	14.51	37	22.42		37	27.74	37	47.04	37	23.89		37	12.17	37	13	37	13.38
38	12.53	38	13.57	38	12.29		38	11.27	38	10.62	38	9.75		38	12.82	38	13.6	38	28.98		38	11.29	38	10.82	38	10.2
39	14.13	39	12.6	39	13.29		39	12.08	39	23.91	39	10.22		39	23.84	39	24.76	39	25.08		39	11.83	39	12.78	39	12.41
40	13.22	40	19.44	40	12.54		40	11.44	40	15.36	40	10.89		40	29.37	40	19.43	40	19.46		40	10.63	40	12.65	40	19.89
41	12.8	41	11.31	41	14.61		41	18.52	41	13.64	41	10.97		41	26.95	41	12.31	41	22.83		41	10.5	41	11.41	41	11.07
42	29.94	42	14.98	42	17.92		42	18	42	11.93	42	14.82		42	24.48	42	26	42	22.26		42	12.68	42	18.03	42	16
43	13.08	43	25.91	43	18.22		43	12	43	10.94	43	13.22		43	30.43	43	12.67	43	17.65		43	10.52	43	11.55	43	10.44
44	14.55	44	12.35	44	13.96		44	11.64	44	14.19	44	11.98		44	14.21	44	22.06	44	20.81		44	12.31	44	11.02	44	19
45	20.8	45	11.67	45	14.44		45	12.56	45	20.69	45	11.05		45	15.1	45	27.63	45	18.61		45	11	45	11.57	45	17.33
46	18.29	46	13.74	46	14.14		46	11.25	46	12.63	46	12.93		46	27.27	46	17.02	46	25.76		46	10.35	46	12.88	46	12.68
47	13.08	47	19.15	47	14.22		47	15.37	47	10.15	47	12.47		47	25.43	47	11.3	47	27.23		47	10.06	47	12.08	47	10.78
48	13.78	48	22.56	48	11.32		48	11.55	48	16.76	48	12.58		48	21.37	48	18.89	48	17.33		48	11.74	48	13.34	48	16.61
49	12.19	49	14.06	49	13.83		49	11.04	49	14.91	49	16.86		49	20.22	49	14.56	49	29.01		49	12.51	49	10.74	49	10.45
50	17.98	50	25.68	50	14.6		50	10.39	50	15.66	50	13.08		50	11.27	50	12.64	50	21.41		50	12.2	50	10.26	50	13.24
51	12.68	51	14.67	51	12.35		51	13.08	51	14.3	51	10.91		51	13.99	51	20.94	51	21.39		51	10.16	51	11.79	51	12
52	17.38	52	14	52	14.92		52	11.29	52	19.41	52	23.03		52	20.38	52	11.85	52	13.18		52	20.56	52	15.66	52	9.6
53	14.87	53	14.02	53	15.66		53	11.65	53	19.94	53	13.09		53	16.87	53	19.94	53	30.85		53	10.8	53	11.32	53	11.39
54	16.59	54	14.75	54	14.38		54	12.14	54	10.53	54	14.02		54	30.67	54	12.34	54	14.03		54	12.55	54	12.29	54	15.08
55	15.37	55	16.77	55	23.81		55	13.58	55	20.04	55	18.09		55	18.62	55	21.75	55	14.15		55	10.23	55	10.76	55	11.15
56	14.44	56	13.29	56	12.84		56	13.04	56	12.8	56	12.62		56	22.06	56	15.05	56	29.43		56	10.51	56	13.32	56	10.83
57	12.48	57	16.42	57	11.5		57	11.82	57	13.32	57	22.51		57	14.26	57	26.82	57	15.25		57	12.47	57	11.82	57	10.39
58	14.71	58	15.51	58	11		58	11.47	58	10.62	58	19.52		58	21.18	58	18.61	58	35.8		58	11.11	58	12	58	12.48
59	12.85	59	15.09	59	14.48		59	11	59	16.11	59	17		59	23.69	59	10.55	59	27.14		59	12.1	59	13.49	59	10.64
60	18.61	60	19.5	60	17.49		60	14.5	60	13.46	60	13.92		60	15.79	60	15.15	60	19.88		60	10.9	60	10.91	60	10.86
61	24.98	61	13.36	61	14.96		61	11.23	61	12.67	61	13.01		61	20.01	61	13.89	61	33.9		61	9.8	61	12.64	61	12.47
62	17.91	62	16.61	62	10.27		62	12.51	62	42.4	62	11.97		62	12.51	62	11.57	62	20.82		62	11.19	62	11.49	62	13.01
63	12.02			63	16.91		63	13.2	63	12.2	63	12.33		63	20.94	63	12.49	63	26.18		63	10.61	63	13.62	63	11.17
64	26.68			64	13.96		64	10.74	64	11.42	64	13.73		64	33.11	64	23.6	64	14.12		64	13.3	64	13.29	64	10.27
65	14.64			65	11.6		65	12.28	65	13.22	65	11		65	22.4	65	16.69	65	34		65	12.54	65	12.18	65	13.3
66	14.47			66	19.09		66	14.95	66	25.54	66	10.65		66	11.96	66	23.35	66	32.56		66	11.47	66	14.78	66	40.29
67	32.27			67	10.54		67	12.2	67	12.15	67	12.27		67	12.77	67	21.84	67	23.83		67	12.05	67	14.24	67	10.64
68	13.98			68	15.41		68	11.83	68	12.7	68	16.72		68	16.28	68	15.35	68	16.1		68	13.65	68	13.32	68	12.45
69	20.62			69	11.43		69	13.16	69	11.81	69	14.07		69	16.32	69	27.36	69	20.49		69	21.07	69	12.12	69	13.22
70	13.78			70	15.1				70	13.49	70	19.36		70	16.65	70	15.92	70	13.85		70	10.93	70	13.5	70	12.12
71	18.06			71	12.36						71	12.43		71	16.1	71	19.65	71	18.9		71	12.08	71	13.81	71	12.08
72	17.85			72	14.75						72	13.75		72	25.59	72	21.08	72	15.95		72	11.47	72	14.13	72	11.33
73	14.36			73	20.8						73	13.34		73	28.07	73	14.01	73	30.38		73	13.63	73	12.84	73	12.71
74	20.92			74	13.2						74	26.9		74	16.72	74	24.43	74	33.85		74	13.12	74	13.91	74	13.41
75	12.65			75	18.62						75	12		75	13.34	75	12.48	75	21.41		75	13.23	75	13.59	75	12.75
76	15.07			76	12.42						76	15.45		76	18.91	76	15.64	76	31.52		76	11.05	76	12.41	76	13.48
				77	11.35						77	23.34		77	17.29	77	19.19	77	19.56		77	12.33	77	12.1	77	11.92
				78	18.54						78	10.67		78	34.69	78	19.46	78	30.49		78	11.38	78	14.27	78	22.76
				79	14.92									79	22.09	79	15.5	79	15.4		79	11.09	79	10.88	79	12.4
				80	18.4									80	15.45	80	12.36	80	26.15		80	12.36	80	12.37	80	11.45
				81	21.36									81	14.5	81	12.52	81	16.17		81	11.74	81	14.44	81	11.23
				82	14.04									82	13.41	82	18.23	82	20.67		82	12.92	82	14.17	82	13.42
				83	23.52									83	15.41	83	15.56	83	18.83		83	11.29	83	13.51	83	11.99
				84	15.59									84	14	84	16.62	84	14.65		84	10.07	84	13.45	84	12.31
				85	11.18									85	13.62	85	20.16	85	33.92		85	13.21	85	14	85	12.88
				86	14.82									86	14.15	86	12.88	86	17.29		86	12.26	86	13	86	11.38
				87	12.95									87	20.76	87	14.99	87	18.7		87	12.33	87	13	87	11.41
				88	14.25									88	19.97	88	14.29	88	26.91		88	11.7
				89	14.7									89	14.26	89	19.57	89	22.08		89	22.64
				90	11									90	24.86	90	23.61	90	26.24		90	12.64
				91	10.8									91	24.66	91	17.86	91	33.19		91	11.08
				92	13.27									92	13.74	92	13.09	92	19.46		92	10.8
				93	15.42									93	28.87	93	16.11	93	27.27		93	11.31
				94	15.63									94	24.59	94	14.13	94	19.37		94	13.53
				95	12.22									95	31.35	95	18.49	95	20.5		95	12.46
				96	15.61									96	15.03	96	17.12	96	16.35		96	12.75
				97	18.25									97	16.4	97	13.67	97	14.82		97	11.97
				98	12.66									98	11.29			98	37.59		98	13.92
				99	13.3									99	17.82			99	33.8		99	13.04
				100	14.06									100	17.67			100	30.8		100	11.29
				101	13.02									101	22.38			101	17.44		101	12.55
				102	28.01									102	32.08						102	11.51
				103	12.48									103	25.72						103	13.63
				104	13.78									104	28.72						104	12.8
				105	14.17									105	14.92						105	11.37
				106	22.5									106	16.42						106	16.41
				107	26									107	16.62						107	12.52
				108	17.5									108	40.11						108	13.03
				109	19.67									109	27.77						109	15.11
				110	25									110	18.77						110	11.72
				111	17.6									111	16.66						111	13
				112	13.5									112	22.05						112	12.41
				113	14.22									113	14.82
				114	15.98									114	14.48
				115	16.38									115	19.5
				116	14.87									116	28.24
				117	24.31									117	16.95
														118	16.34
														119	12.65
														120	17.65
														121	20.57
														122	22.28
														123	34.51
														124	24.98
