# Supplementary material for: Simple and effective serum-free medium for sustained expansion of bovine satellite cells for cell cultured meat
Source: Commun Biol. 2022 Jun 2;5:466. doi: 10.1038/s42003-022-03423-8 (PMC9163123; doi:10.1038/s42003-022-03423-8)
Supplement: Supplementary file 4 — Supplementary Data 1 [file 42003_2022_3423_MOESM4_ESM.zip › Figure S7 (Fusion Index).xlsx]

## Sheet: Threshold 18
	Excluded data in red (data was excluded when image artifacts--e.g., bubbles--impacted data and added inaccurate artifacts to the images)
	P2						P4						P6
	GM						GM						GM
	Sample	Area	Total nuc	In tubes	%		Sample	Area	Total nuc	In tubes	%		Sample	Area	Total nuc	In tubes	%
	1	70.6	1087	309	28.4269		1	3.77	1043	66	6.3279		1	4.1	546	31	5.67766
	2	22.5	750	116	15.4667		2	17.94	714	115	16.1064		2	7.9	475	71	14.9474
	3	1.5	805	34	4.2236		3	8.3	701	62	8.84451		3	4.8	453	53	11.6998
	4	14.883	1083	144	13.2964		4	4.4	462	44	9.52381		4	4.9	271	39	14.3911
	5	92.2	1104	357	32.337		5	9.2	367	48	13.079		5	67.98	429	162	37.7622
	6	73.7	1116	379	33.9606		6	19.5	376	70	18.617		6	5.1	356	50	14.0449
	7	69.3	1301	422	32.4366		7	22.5	612	124	20.2614		7	4.155	465	65	13.9785
	8	66.4	1275	319	25.0196		8	18.8	339	93	27.4336		8	3.2	430	50	11.6279
		51.3854	1065.12	260	23.1459			13.0512	576.75	77.75	15.0242			12.7669	428.125	65.125	15.5162
		Avg. Excluding outliers			24.1135			Avg. Excluding outliers			13.971			Avg. Excluding outliers			12.3382
	Bt9						Bt9						Bt9
	Sample	Area	Total nuc	In tubes	%		Sample	Area	Total nuc	In tubes	%		Sample	Area	Total nuc	In tubes	%
	1	51.2	1093	434	39.7072		1	24.1	883	211	23.8958		1	29.1	248	152	61.2903
	2	14.4	696	134	19.2529		2	48.84	663	266	40.1207		2	43.6	291	185	63.5739
	3	32.3	1075	379	35.2558		3	22.3	583	157	26.9297		3	49.4	403	283	70.2233
	4	19.4	837	187	22.3417		4	52.4	536	191	35.6343		4	38.3	305	180	59.0164
	5	63.7	941	468	49.7343		5	24.7	515	175	33.9806		5	39.4	402	247	61.4428
	6	64.4	750	301	40.1333		6	63.9	648	279	43.0556		6	98.86	267	175	65.5431
	7	28.12	889	292	32.8459		7	29.2	606	188	31.0231		7	32.9	283	170	60.0707
	8	22.1	907	247	27.2326		8	29.4	541	173	31.9778		8	53.8	347	240	69.1643
		36.9525	898.5	305.25	33.313			36.855	621.875	205	33.3272			48.17	318.25	204	63.7906
		Avg. Excluding outliers			29.4394			Avg. Excluding outliers			31.3213			Avg. Excluding outliers			63.8898
	B$9						B$9						B$9
	Sample	Area	Total nuc	In tubes	%		Sample	Area	Total nuc	In tubes	%		Sample	Area	Total nuc	In tubes	%
	1	14.77	526	173	32.8897		1	13.3	336	134	39.881		1	17.6	248	95	38.3065
	2	57.4	506	239	47.2332		2	6.6	396	68	17.1717		2	23	190	76	40
	3	50.3	760	425	55.9211		3	7	142	59	41.5493		3	20.6	312	145	46.4744
	4	34.3	601	229	38.1032		4	1.7	109	15	13.7615		4	13.8	182	86	47.2527
	5	53.7	664	311	46.8373		5	16.5	204	101	49.5098		5	11.6	283	94	33.2155
	6	38.7	714	399	55.8824		6	4.5	245	44	17.9592		6	11.7	83	40	48.1928
	7	71.5	534	339	63.4831		7	2.9	111	30	27.027		7	13.7	334	106	31.7365
	8	55.1	636	381	59.9057		8	9.2	172	58	33.7209		8	12.2	314	113	35.9873
		46.9712	617.625	312	50.032			7.7125	214.375	63.625	30.0725			15.525	243.25	94.375	40.1457
		Avg. Excluding outliers			48.5404			Avg. Excluding outliers			30.0725			Avg. Excluding outliers			39.1152
